# Supplementary material for: Cysteine desulfurase (IscS)–mediated fine-tuning of bioenergetics and SUF expression prevents Mycobacterium tuberculosis hypervirulence
Source: Sci Adv. 2023 Dec 13;9(50):eadh2858. doi: 10.1126/sciadv.adh2858 (PMC10848736; doi:10.1126/sciadv.adh2858)
Supplement: Supplementary file 2 — Tables S1 to S4 [file sciadv.adh2858_tables_s1_to_s4.zip]

Archive with 4 entries (4 files):
- adh2858_Table_S1.xlsx
- adh2858_Table_S2.xlsx
- adh2858_Table_S3.xlsx
- adh2858_Table_S4.xlsx
