# Supplementary material for: Cysteine desulfurase (IscS)–mediated fine-tuning of bioenergetics and SUF expression prevents Mycobacterium tuberculosis hypervirulence
Source: Sci Adv. 2023 Dec 13;9(50):eadh2858. doi: 10.1126/sciadv.adh2858 (PMC10848736; doi:10.1126/sciadv.adh2858)
Supplement: Supplementary file 2 — Tables S1 to S4 [file sciadv.adh2858_tables_s1_to_s4.zip › adh2858_Table_S1.xlsx]

## Sheet: List of Mtb Fe-Scluster protein
					Adapted from doi.org/10.3390/inorganics10100174
GeneName	Functional Category	Name	Predicted Fe-S	Experimental Fe-S
Rv0247c	Intermediary metabolism and respiration	Succinate dehydrogenase	Fe_{4} S_{4}
Rv0252	Intermediary metabolism and respiration	Nitritereductase NAD(P)H large subunit [FAD flavoprotein] NirB	Fe_{2} S_{2}
Rv0338c	Intermediary metabolism and respiration	Heterodisulfide reductase IspQ	Fe_{2} S_{2} + Fe_{4} S_{4}
Rv1162	Intermediary metabolism and respiration	Respiratorynitrate reductaseNarH	Fe_{4} S_{4}
Rv1161	Intermediary metabolism and respiration	Respiratorynitrate reductaseNarG	Fe_{4} S_{4}
Rv1177	Intermediary metabolism and respiration	FerredoxinFdxC	Fe_{4} S_{4} Fe_{3} S_{4}
Rv1465	Intermediary metabolism and respiration	Nitrogen-fixation-related protein	Fe_{2} S_{2}
Rv1475c	Intermediary metabolism and respiration	Aconitase Acn	Fe_{4} S_{4}
Rv1553	Intermediary metabolism and respiration	Fumarate reductaseFrdB	Fe_{4} S_{4}
Rv2195	Intermediary metabolism and respiration	Rieskeprotein QcrA	Fe_{2} S_{2}
Rv2776c	Intermediary metabolism and respiration	Oxidoreductase	Fe_{2} S_{2}
Rv3230c	Intermediary metabolism and respiration	Oxidoreductase	Fe_{2} S_{2}
Rv3151	Intermediary metabolism and respiration	NADH dehydrogenaseI NuoG	Fe_{4} S_{4}
Rv3153	Intermediary metabolism and respiration	NADH dehydrogenaseI NuoI	Fe_{4} S_{4}
Rv3250c	Intermediary metabolism and respiration	RubredoxinRubB	FeS_{4}
Rv3251c	Intermediary metabolism and respiration	RubredoxinRubA	FeS_{4}
Rv3316	Intermediary metabolism and respiration	Succinate dehydrogenase SdhC	Fe_{4} S_{4}
Rv3318	Intermediary metabolism and respiration	Succinate dehydrogenase SdhA	Fe_{4} S_{4}
Rv3436c	Intermediary metabolism and respiration	Glucosamine-fructose-6-phosphate aminotransferase GlmS	Fe_{4} S_{4}
Rv3319	Intermediary metabolism and respiration	Succinate dehydrogenase SdhB	Fe_{4} S_{4}
Rv3554	Intermediary metabolism and respiration	FdxB	Fe_{2} S_{2}
Rv2007c	Intermediary metabolism and respiration	FdxA	Fe_{4} S_{4} and Fe_{3} S_{4}
Rv3674c	Information pathway	EndonucleaseIII Nth	Fe_{4} S_{4}
Rv1259	Information pathway	AdenineDNA glycosylase	Fe_{4} S_{4}
Rv3571	Intermediary metabolism and respiration	Reductase componentof 3-ketosteroid-9-alpha-hydroxylase KshB	Fe_{2} S_{2}
Rv1485	Intermediary metabolism and respiration	Ferrochelatase (HemZ)	Fe_{2} S_{2}
Rv1594	Intermediary metabolism and respiration	Quinolinate synthase(NadA)	Fe_{4} S_{4}
Rv1937	Intermediary metabolism and respiration	Oxygenase	Fe_{2} S_{2}
Rv1460	Regulatory protein	Transcriptional regulatory protein SufR		Fe_{4} S_{4}	10.1016/j.redox.2021.102062
Rv0022c	Regulatory protein	Transcriptional regulatoryprotein WhiB5	Fe_{4} S_{4}
Rv1287	Regulatory protein	Conserved hypothetical proteinRrffamily	Fe_{4} S_{4} or Fe_{2} S_{2}
Rv3197a	Regulatory protein	Transcriptional regulatory protein WhiB-like WhiB7	Fe_{4} S_{4}		10.1074/jbc.M113.516385
Rv3219	Regulatory protein	Transcriptional regulatory protein WhiB-like WhiB1	Fe_{4} S_{4}		10.1042/BJ20101440
Rv3260c	Regulatory protein	Transcriptional regulatory protein WhiB2	Fe_{4} S_{4}
Rv3416	Regulatory protein	Transcriptional regulatoryprotein WhiB3	Fe_{4} S_{4}	Fe_{4} S_{4}	10.1073/pnas.0700490104
Rv3681	Regulatory protein	Transcriptional regulatoryprotein WhiB4	Fe_{4} S_{4}	Fe_{4} S_{4}	10.1111/j.1365-2958.2012.08165.x
Rv3862c	Regulatory protein	Transcriptional regulatoryprotein WhiB6	Fe_{4} S_{4}	Fe_{4} S_{4}	doi.org/10.1016/j.celrep.2016.07.080
Rv0189c	Intermediary metabolism and respiration	Dihydroxy-acid dehydrataseIlvD	Fe_{2} S_{2}
Rv0492c	Intermediary metabolism and respiration	Oxidoreductase GMC-type	Fe_{4} S_{4}
Rv0886	Intermediary metabolism and respiration	NADPH adrenodoxin oxidoreductase FprB	Fe_{4} S_{4}
Rv2391	Intermediary metabolism and respiration	Sulfitereductase SirA	Fe_{4} S_{4}
Rv2392	Intermediary metabolism and respiration	Adenosine 5’-phosphosulfate reductase(CysH)	Fe_{4} S_{4}
Rv2988c	Intermediary metabolism and respiration	3-isopropylmalate dehydratase (LeuC)	Fe_{4} S_{4}
Rv0808	Intermediary metabolism and respiration	Amido-phosphoribosyl transferasePurF	Fe_{4} S_{4}
Rv1616	Cell wall and cell process	Rubredoxin	FeS_{4}
Rv0863	Conserved hypothetical	Unknown	Fe_{4} S_{4}
Rv3242c	Virulence, detoxification, adaptation	Phosphoribosyl transferase	Fe_{4} S_{4}
Rv3161c	Intermediary metabolism and respiration	Dioxygenase	Fe_{2} S_{2}
Rv3858c	Intermediary metabolism and respiration	Glutamate synthase GltD	Fe_{4} S_{4}
Rv3859c	Intermediary metabolism and respiration	Glutamate synthase GltB	Fe_{4} S_{4}
Rv0322	Intermediary metabolism and respiration	UDP-glucose 6-dehydrogenase UdgA	Fe_{3} S_{4}
Rv0423c	Intermediary metabolism and respiration	Phosphomethyl Pyrimidine synthase ThiC	Fe_{4} S_{4}
Rv3109	Intermediary metabolism and respiration	Molybdenum cofactor biosynthesis MoaA	Fe_{4} S_{4}
Rv1173	Intermediary metabolism and respiration	F420 biosynthesis FbiC	Fe_{4} S_{4}
Rv2733c	Translation, ribosomal structureand biogenesis	tRNA 2-methylthio-N(6)-dimethylallyl-adenosine synthaseMiaB	Fe_{4} S_{4}
Rv1589	Intermediary metabolism and respiration	Biotinsynthase BioB	Fe_{4} S_{4} and Fe_{2} S_{2}
Rv2218	Intermediary metabolism and respiration	Lipoate SynthaseLipA	2xFe_{4} S_{4}
Rv1110	Cell wall and cell process	LytB2/IspH	Fe_{4} S_{4}
Rv2204c	Conserved hypothetical	Fe-Sinsertion protein	Fe_{2} S_{2}
