# Supplementary material for: Cysteine desulfurase (IscS)–mediated fine-tuning of bioenergetics and SUF expression prevents Mycobacterium tuberculosis hypervirulence
Source: Sci Adv. 2023 Dec 13;9(50):eadh2858. doi: 10.1126/sciadv.adh2858 (PMC10848736; doi:10.1126/sciadv.adh2858)
Supplement: Supplementary file 2 — Tables S1 to S4 [file sciadv.adh2858_tables_s1_to_s4.zip › adh2858_Table_S2.xlsx]

## Sheet: DEG of iscS KO vs Mtb
			Mtb vs MtbΔiscS DEG 1.5 absolute fold change
Gene	Rv_number	Gene Function	Product	Functional_Category	logFC	logCPM	F	PValue	FDR	Abs FC	Regulation
PPE1	Rv0096	Function unknown	PPE family protein PPE1	PE/PPE	3.26818	5.61818	473.787	2.42587e-14	6.88774e-12	9.63427	UP
Rv0849	Rv0849	Thought to be involved in transport of undetermined substrate (possibly drug) across the membrane. Responsible for the translocation of the substrate across the membrane.	Probable conserved integral membrane transport protein	cell wall and cell processes	3.08294	5.81453	657.586	1.40152e-15	7.95861e-13	8.47337	UP
fadD10	Rv0099	Function unknown, but involvement in lipid degradation.	Possible fatty-acid-CoA ligase FadD10 (fatty-acid-CoA synthetase) (fatty-acid-CoA synthase)	lipid metabolism	2.95866	8.08089	324.73	7.24238e-13	1.19952e-10	7.77399	UP
fcoT	Rv0098	Involved in fatty acid metabolism	Probable fatty acyl CoA thioesterase type III FcoT	lipid metabolism	2.82821	6.62197	358.394	2.68107e-13	5.07488e-11	7.10194	UP
nrp	Rv0101	Involved in lipid metabolism.	Probable peptide synthetase Nrp (peptide synthase)	lipid metabolism	2.81145	9.44797	728.188	5.74268e-16	3.80453e-13	7.01988	UP
Rv0100	Rv0100	Function unknown	Conserved hypothetical protein	conserved hypotheticals	2.58661	5.5391	371.31	1.97976e-13	4.37197e-11	6.00686	UP
Rv0097	Rv0097	Function unknown; probably involved in cellular metabolism.	Possible oxidoreductase	intermediary metabolism and respiration	2.56594	7.44746	220.108	1.87027e-11	2.09e-09	5.9214	UP
lpqS	Rv0847	Unknown	Probable lipoprotein LpqS	cell wall and cell processes	2.30082	6.97912	145.359	6.90906e-10	4.9e-08	4.92738	UP
Rv2466c	Rv2466c	Function unknown. Seems regulated by sigh (Rv3223c product).	Conserved protein	conserved hypotheticals	2.27193	6.67948	216.479	1.89283e-11	2.09e-09	4.82968	UP
Rv0846c	Rv0846c	May have multicopper oxidase activity.	Probable oxidase	intermediary metabolism and respiration	2.15859	5.90901	180.518	8.47946e-11	7.49019e-09	4.46478	UP
mymT	Rv0186A	Coordinates Cu(I) ions into a Cu(I)-thiolate core, protects cell from copper toxicity	Metallothionein, MymT	virulence, detoxification, adaptation	2.08556	8.0124	22.6891	0.000183948	0.00155242	4.2444	UP
cysK2	Rv0848	Thought to be involved in cysteine biosynthesis [catalytic activity: O3-acetyl-L-serine + H(2)S = L-cysteine + acetate].	Possible cysteine synthase a CysK2 (O-acetylserine sulfhydrylase) (O-acetylserine (thiol)-lyase) (CSASE)	intermediary metabolism and respiration	1.92717	7.28941	241.092	7.70715e-12	1e-09	3.8031	UP
Rv2963	Rv2963	Unknown	Probable integral membrane protein	cell wall and cell processes	1.62627	6.76483	84.6063	3.53687e-08	1.4799e-06	3.08715	UP
PPE51	Rv3136	Function unknown	PPE family protein PPE51	PE/PPE	1.51408	9.50926	89.8968	2.25337e-08	1.01786e-06	2.85616	UP
rpfE	Rv2450c	Thought to promote the resuscitation and growth of dormant, nongrowing cells. Could also stimulate the growth of several other high G+C gram+ organisms, e.g. Mycobacterium avium, Mycobacterium bovis (BCG), Mycobacterium kansasii, Mycobacterium smegmatis.	Probable resuscitation-promoting factor RpfE	cell wall and cell processes	1.49056	4.40336	76.8518	6.71753e-08	2.49553e-06	2.80998	UP
Rv0190	Rv0190	Function unknown	Conserved protein	conserved hypotheticals	1.48984	7.76021	69.8036	1.66787e-07	5.17951e-06	2.80859	UP
Rv3463	Rv3463	Function unknown	Conserved protein	conserved hypotheticals	1.47841	6.35789	87.0094	2.67056e-08	1.16654e-06	2.78642	UP
PPE41	Rv2430c	Function unknown	PPE family protein PPE41	PE/PPE	1.43914	8.48091	51.886	1.27407e-06	2.76745e-05	2.7116	UP
esxT	Rv3444c	Function unknown	Putative ESAT-6 like protein EsxT	cell wall and cell processes	1.40944	4.29613	52.4588	1.00375e-06	2.29304e-05	2.65635	UP
ppsB	Rv2932	Involved in phenolpthiocerol and phthiocerol dimycocerosate (dim) biosynthesis: extension with malony CoA (partial reduction).	Phenolpthiocerol synthesis type-I polyketide synthase PpsB	lipid metabolism	1.37463	8.97164	194.142	4.66289e-11	4.63375e-09	2.59302	UP
PPE50	Rv3135	Function unknown	PPE family protein PPE50	PE/PPE	1.36706	7.48836	183.073	7.55666e-11	6.82675e-09	2.57944	UP
rpfA	Rv0867c	Unknown. May be promote the resuscitation and growth of dormant, nongrowing cell.	Possible resuscitation-promoting factor RpfA	cell wall and cell processes	1.35308	7.67927	149.531	3.91641e-10	3.17709e-08	2.55456	UP
ppsA	Rv2931	Involved in phenolpthiocerol and phthiocerol dimycocerosate (dim) biosynthesis: extension of C18 with malony CoA (partial reduction).	Phenolpthiocerol synthesis type-I polyketide synthase PpsA	lipid metabolism	1.34749	9.80451	312.045	8.73631e-13	1.38907e-10	2.5447	UP
Rv3054c	Rv3054c	Function unknown	Conserved hypothetical protein	conserved hypotheticals	1.30133	3.36885	26.0032	7.58368e-05	0.000770975	2.46455	UP
Rv3137	Rv3137	Function unknown; involved in cellular metabolism.	Probable monophosphatase	intermediary metabolism and respiration	1.28811	6.92991	201.83	3.38378e-11	3.53961e-09	2.44207	UP
Rv2437	Rv2437	Function unknown	Conserved transmembrane protein	cell wall and cell processes	1.28408	2.47454	24.696	0.000100329	0.000960982	2.43527	UP
trxB1	Rv1471	Thioredoxin participates in various redox reactions through the reversible oxidation of its active center dithiol, to a disulfide, & catalyzes dithiol-disulfide exchange reactions.	Probable thioredoxin TrxB1	intermediary metabolism and respiration	1.27565	6.26664	86.824	2.71365e-08	1.17248e-06	2.42107	UP
Rv3427c	Rv3427c	Involved in the transposition of the insertion sequence IS1532.	Possible transposase	insertion seqs and phages	1.26122	3.74807	49.5321	1.4784e-06	3.05442e-05	2.39699	UP
hsp	Rv0251c	Thought to be involved in the initiation step of translation at high temperature. Bound to 30S ribosomal subunit. Possibly a molecular chaperone. Seems to be regulated positively by SIGE|Rv1221 and negatively by HSPR|Rv0353.	Heat shock protein Hsp (heat-stress-induced ribosome-binding protein A)	virulence, detoxification, adaptation	1.24142	6.90514	62.5417	2.96813e-07	8.448e-06	2.36431	UP
PE25	Rv2431c	Function unknown	PE family protein PE25	PE/PPE	1.21868	7.41735	20.353	0.000290674	0.00224937	2.32733	UP
Rv0892	Rv0892	Function unknown; probably involved in cellular metabolism.	Probable monooxygenase	intermediary metabolism and respiration	1.20687	7.03132	48.1681	1.866e-06	3.65386e-05	2.30836	UP
ppsC	Rv2933	Involved in phenolpthiocerol and phthiocerol dimycocerosate (dim) biosynthesis: extension with malony CoA (complete reduction).	Phenolpthiocerol synthesis type-I polyketide synthase PpsC	lipid metabolism	1.19898	9.79767	183.5	7.41344e-11	6.82675e-09	2.29578	UP
Rv2807	Rv2807	Function unknown	Conserved hypothetical protein	conserved hypotheticals	1.19006	0.936502	8.03101	0.011037	0.0377426	2.28163	UP
whiB6	Rv3862c	Involved in transcriptional mechanism.	Possible transcriptional regulatory protein WhiB-like WhiB6	regulatory proteins	1.17584	6.13035	27.6493	5.90482e-05	0.00063437	2.25924	UP
Rv1778c	Rv1778c	Unknown	Unknown protein	conserved hypotheticals	1.13095	5.93925	23.1402	0.000152591	0.00133308	2.19002	UP
vapC8	Rv0665	Unknown	Possible toxin VapC8	virulence, detoxification, adaptation	1.1303	4.2958	49.6443	1.45615e-06	3.03348e-05	2.18904	UP
lppX	Rv2945c	Unknown	Probable conserved lipoprotein LppX	cell wall and cell processes	1.10559	7.56042	68.5716	1.54e-07	4.8959e-06	2.15187	UP
Rv2275	Rv2275	Unknown	Conserved hypothetical protein	conserved hypotheticals	1.10364	6.54708	25.476	9.20965e-05	0.00090391	2.14897	UP
Rv1592c	Rv1592c	Function unknown	Conserved hypothetical protein	conserved hypotheticals	1.09341	8.17015	75.3474	7.76639e-08	2.68447e-06	2.13377	UP
fadD26	Rv2930	Involved in phthiocerol dimycocerosate (dim) biosynthesis, possibly by activating substrates for the PPS polyketides synthase.	Fatty-acid-AMP ligase FadD26 (fatty-acid-AMP synthetase) (fatty-acid-AMP synthase)	lipid metabolism	1.08507	9.31035	123.135	1.8409e-09	1.14337e-07	2.12147	UP
mas	Rv2940c	Catalyzes the elongation of N-fatty acyl-CoA with methylamalonyl-CoA (not malonyl-CoA) as the elongating agent to form mycocerosyl lipids.	Probable multifunctional mycocerosic acid synthase membrane-associated Mas	lipid metabolism	1.08067	11.4741	128.477	1.31614e-09	8.43816e-08	2.11501	UP
purU	Rv2964	Involved in de novo purine biosynthesis [catalytic activity: 10-formyltetrahydrofolate + H(2)O = formate + tetrahydrofolate].	Probable formyltetrahydrofolate deformylase PurU (formyl-FH(4) hydrolase)	intermediary metabolism and respiration	1.07995	5.32122	103.383	7.19256e-09	3.91649e-07	2.11396	UP
ahpD	Rv2429	Involved in oxidative stress response. LPDC|Rv0462, DLAT|Rv2215, AHPD|Rv2429, and AHPC|Rv2428 constitute an NADH-dependent peroxidase and peroxynitrite reductase that provides protection against oxidative stress.	Alkyl hydroperoxide reductase D protein AhpD (alkyl hydroperoxidase D)	virulence, detoxification, adaptation	1.07066	5.83488	48.9884	1.59166e-06	3.17933e-05	2.10039	UP
ahpC	Rv2428	Involved in oxidative stress response. LPDC|Rv0462, DLAT|Rv2215, AHPD|Rv2429, and AHPC|Rv2428 constitute an NADH-dependent peroxidase and peroxynitrite reductase that provides protection against oxidative stress.	Alkyl hydroperoxide reductase C protein AhpC (alkyl hydroperoxidase C)	virulence, detoxification, adaptation	1.05037	6.60111	57.2748	5.49371e-07	1.41802e-05	2.07107	UP
cyp121	Rv2276	Cytochromes P450 are a group of heme-thiolate monooxygenases. They oxidize a variety of structurally unrelated compounds, including steroids, fatty acids, and xenobiotics. It has been shown to bind tighly to a range of azole-based antifungal drugs (e.g. miconazole, clotrimazole).	Cytochrome P450 121 Cyp121	intermediary metabolism and respiration	1.03315	6.07704	60.5832	3.71336e-07	1.01797e-05	2.04649	UP
panB	Rv2225	Involved in pantothenate biosynthesis.	3-methyl-2-oxobutanoate hydroxymethyltransferase PanB	intermediary metabolism and respiration	1.00663	7.34022	38.2688	8.15e-06	0.000127074	2.00921	UP
bkdC	Rv2495c	Involved in energy metabolism. The branched-chain alpha-keto acid dehydrogenase complex catalyzes the overall conversion of branched chain alpha-keto acids to acyl-CoA and CO2. It contains multiple copies of three enzymatic components: branched-chain alpha-keto acid decarboxylase (E1), lipoamide acyltransferase (E2) and lipoamide dehydrogenase (E3).	Probable branched-chain keto acid dehydrogenase E2 component BkdC	intermediary metabolism and respiration	0.999078	8.50466	80.0783	4.95937e-08	2.01158e-06	1.99872	UP
Rv2271	Rv2271	Unknown	Conserved hypothetical protein	conserved hypotheticals	0.993153	5.06035	16.905	0.000670106	0.0043524	1.99053	UP
Rv3839	Rv3839	Function unknown	Conserved hypothetical protein	conserved hypotheticals	0.990004	2.36536	11.9316	0.00284369	0.0134947	1.98619	UP
Rv0990c	Rv0990c	Unknown	Hypothetical protein	conserved hypotheticals	0.985613	5.79005	45.0769	2.75851e-06	5.05303e-05	1.98015	UP
nrdI	Rv3052c	Unknown. Probably involved in ribonucleotide reductase function.	Probable NrdI protein	information pathways	0.97853	9.70724	40.4198	5.78834e-06	9.39129e-05	1.97046	UP
Rv3863	Rv3863	Unknown	Unknown alanine rich protein	conserved hypotheticals	0.970977	7.59056	142.75	5.68569e-10	4.34628e-08	1.96017	UP
Rv3524	Rv3524	Unknown	Probable conserved membrane protein	cell wall and cell processes	0.967655	8.17969	101.641	8.19744e-09	4.40336e-07	1.95566	UP
mazF8	Rv2274c	Unknown	Possible toxin MazF8	virulence, detoxification, adaptation	0.964199	3.23194	8.54757	0.0091517	0.0330612	1.95098	UP
Rv2958c	Rv2958c	Function unknown; probably involved in cellular metabolism. Possibly involved in resistance to killing by human macrophages.	Possible glycosyl transferase	intermediary metabolism and respiration	0.963139	6.37178	98.0032	1.08398e-08	5.74512e-07	1.94955	UP
Rv1043c	Rv1043c	Function unknown	Conserved hypothetical protein	conserved hypotheticals	0.954418	7.31921	56.082	6.35432e-07	1.61913e-05	1.9378	UP
pflA	Rv3138	Involved in cellular metabolism [catalytic activity: S-adenosyl-L-methionine + dihydroflavodoxin + [formate acetyltransferase]-glycine = 5'-deoxyadenosine + methionine + flavodoxin + [formate acetyltransferase]-glycine-2-YL radical].	Probable pyruvate formate lyase activating protein PflA (formate acetyltransferase activating enzyme) ([pyruvate formate-lyase] activating enzyme)	intermediary metabolism and respiration	0.9538	6.23427	76.8909	6.69247e-08	2.49553e-06	1.93697	UP
Rv2370c	Rv2370c	Function unknown	Conserved hypothetical protein	conserved hypotheticals	0.925296	3.81408	16.4965	0.000737505	0.00467557	1.89907	UP
PPE54	Rv3343c	Function unknown	PPE family protein PPE54	PE/PPE	0.917002	7.42234	20.7969	0.000261451	0.00207025	1.88819	UP
PE_PGRS20	Rv1068c	Function unknown	PE-PGRS family protein PE_PGRS20	PE/PPE	0.916578	3.44159	20.2355	0.000280555	0.00219529	1.88763	UP
Rv1158c	Rv1158c	Function unknown	Conserved hypothetical ala-, pro-rich protein	conserved hypotheticals	0.915199	7.6433	9.46963	0.00667792	0.0255976	1.88583	UP
Rv0057	Rv0057	Unknown	Hypothetical protein	conserved hypotheticals	0.914438	7.35782	53.5736	8.69845e-07	2.08291e-05	1.88483	UP
lppY	Rv2999	Unknown	Probable conserved lipoprotein LppY	cell wall and cell processes	0.910082	5.08705	30.6715	2.98421e-05	0.000362759	1.87915	UP
Rv0488	Rv0488	Unknown; possibly involved in transport of lysine across the membrane.	Probable conserved integral membrane protein	cell wall and cell processes	0.893207	3.71196	18.0025	0.000493214	0.0033744	1.8573	UP
Rv0826	Rv0826	Function unknown	Conserved hypothetical protein	conserved hypotheticals	0.893124	4.06539	27.9644	5.06378e-05	0.000556036	1.85719	UP
vapC25	Rv0277c	Unknown	Possible toxin VapC25. Contains PIN domain.	virulence, detoxification, adaptation	0.8927	7.57143	27.217	6.28677e-05	0.000662757	1.85665	UP
alkB	Rv3252c	Thought to be involved in fatty acid metabolism. Generates octanol and oxidized rubredoxin from octane and reduced rubredoxin. Also hydroxylates fatty acids in the omega-position [catalytic activity: octane + reduced rubredoxin + (O)2 = 1-octanol + oxidized rubredoxin + H(2)O].	Probable transmembrane alkane 1-monooxygenase AlkB (alkane 1-hydroxylase) (lauric acid omega-hydroxylase) (omega-hydroxylase) (fatty acid omega-hydroxylase) (alkane hydroxylase-rubredoxin)	lipid metabolism	0.889522	6.29204	52.1325	1.04717e-06	2.36505e-05	1.85256	UP
bkdA	Rv2497c	Involved in energy metabolism. The branched-chain alpha-keto acid dehydrogenase complex catalyzes the overall conversion of branched chain alpha-keto acids to acyl-CoA and CO2. It contains multiple copies of three enzymatic components: branched-chain alpha-keto acid decarboxylase (E1), lipoamide acyltransferase (E2) and lipoamide dehydrogenase (E3).	Probable branched-chain keto acid dehydrogenase E1 component, alpha subunit BkdA	intermediary metabolism and respiration	0.887569	8.2682	93.1665	1.59389e-08	7.54252e-07	1.85006	UP
Rv0196	Rv0196	Possibly involved in transcriptional mechanism.	Possible transcriptional regulatory protein	regulatory proteins	0.877893	7.69522	11.0795	0.00386871	0.0168805	1.83769	UP
ppsD	Rv2934	Involved in phenolpthiocerol and phthiocerol dimycocerosate (dim) biosynthesis: extension with methylmalony CoA (partial reduction).	Phenolpthiocerol synthesis type-I polyketide synthase PpsD	lipid metabolism	0.876222	9.40303	143.703	5.39035e-10	4.2e-08	1.83556	UP
Rv2017	Rv2017	Thought to be involved in transcriptional mechanism.	Transcriptional regulatory protein	regulatory proteins	0.860366	5.19989	24.5454	0.000103678	0.000981236	1.8155	UP
Rv3050c	Rv3050c	Involved in transcriptional mechanism	Probable transcriptional regulatory protein (probably AsnC-family)	regulatory proteins	0.859089	9.17682	61.3348	3.4052e-07	9.4655e-06	1.81389	UP
rpsR1	Rv0055	This protein has been implicated in aminoacyl-transfer RNA binding. It appears to be situated at the decoding site of messenger RNA.	30S ribosomal protein S18-1 RpsR1	information pathways	0.857328	7.53696	30.8564	2.93598e-05	0.000359093	1.81168	UP
Rv1702c	Rv1702c	Unknown	Conserved hypothetical protein	insertion seqs and phages	0.848112	3.74719	16.639	0.00070939	0.004548	1.80014	UP
nrdE	Rv3051c	Involved in the DNA replication pathway. Catalyzes the biosynthesis of deoxyribonucleotides from the corresponding ribonucleotides, precursors that are necessary for DNA synthesis. [catalytic activity: 2'-deoxyribonucleoside diphosphate + oxidized thioredoxin + H(2)O = ribonucleoside diphosphate + reduced thioredoxin].	Ribonucleoside-diphosphate reductase (alpha chain) NrdE (ribonucleotide reductase small subunit) (R1F protein)	information pathways	0.841206	11.4531	96.7422	1.2e-08	6.09858e-07	1.79155	UP
ftsE	Rv3102c	Involved in growth. Thought to be involved in active transport of septation component across the membrane. Responsible for energy coupling to the transport system. Is coded in an operon essential for cell division.	Putative cell division ATP-binding protein FtsE (septation component-transport ATP-binding protein ABC transporter)	cell wall and cell processes	0.834854	6.60864	49.637	1.45759e-06	3.03348e-05	1.78368	UP
papA5	Rv2939	Thought to be involved in phthiocerol dimycocerosate (dim) biosynthesis.	Possible conserved polyketide synthase associated protein PapA5	lipid metabolism	0.829962	6.86498	52.7833	9.62543e-07	2.27735e-05	1.77764	UP
ssb	Rv0054	This protein is essential for replication of the chromosome. It is also involved in DNA recombination and repair.	Single-strand binding protein Ssb (helix-destabilizing protein)	information pathways	0.825593	8.06888	139.345	6.89756e-10	4.9e-08	1.77226	UP
mcr10	RVnc0012	Unknown	Putative small regulatory RNA	stable RNAs	0.825315	2.9337	9.98186	0.0054457	0.0221336	1.77192	UP
mbtI	Rv2386c	Involved in the biogenesis of the hydroxyphenyloxazoline-containing siderophore mycobactins. Possibly plays a role in the conversion of chorismate to salicilate (the starter unit for mycobactin siderophore construction).	Isochorismate synthase MbtI	lipid metabolism	0.821108	4.11864	16.6696	0.000703491	0.00453222	1.76676	UP
vapC31	Rv0749	Unknown	Possible toxin VapC31. Contains PIN domain.	virulence, detoxification, adaptation	0.820778	5.12394	21.0144	0.000232357	0.00186912	1.76636	UP
Rv2704	Rv2704	Function unknown	Conserved protein	conserved hypotheticals	0.820097	6.93863	62.5918	2.95137e-07	8.448e-06	1.76552	UP
fadB5	Rv1912c	Thought to be involved in fatty acid degradation. FADB and FADA are the alpha and beta subunits of the multifunctional enzyme complex of the fatty acid degradation cycle.	Possible oxidoreductase FadB5	lipid metabolism	0.814248	6.22162	37.5176	8.88664e-06	0.000136165	1.75838	UP
Rv2512c	Rv2512c	Required for the transposition of the insertion element IS1081.	Transposase for insertion sequence element IS1081	insertion seqs and phages	0.811963	4.68809	23.3544	0.000134999	0.00120589	1.7556	UP
sigB	Rv2710	The sigma factor is an initiation factor that promotes attachment of the RNA polymerase to specific initiation sites and then is released. May control the regulons of stationary phase and general stress resistance. Seems to be regulated by sigh (Rv3223c product) and SIGE (Rv1221 product). Seems to regulate KATG|Rv1908c and the heat-shock response.	RNA polymerase sigma factor SigB	information pathways	0.807267	10.6958	69.9908	1.32816e-07	4.25761e-06	1.74989	UP
vapB8	Rv0664	Unknown	Possible antitoxin VapB8	virulence, detoxification, adaptation	0.806077	4.75341	21.4239	0.000210772	0.00173461	1.74845	UP
Rv0666	Rv0666	Unknown	Possible membrane protein	cell wall and cell processes	0.804427	2.84645	9.6091	0.00620346	0.0242465	1.74645	UP
pth	Rv1014c	The natural substrate for this enzyme may be peptidyl-TRNAS which drop off the ribosome during protein synthesis [catalytic activity: N-substituted aminoacyl-tRNA + H(2)O = N-substituted amino acid + tRNA]	Probable peptidyl-tRNA hydrolase Pth	intermediary metabolism and respiration	0.803681	6.27763	48.3764	1.73085e-06	3.42295e-05	1.74555	UP
Rv0887c	Rv0887c	Function unknown	Conserved hypothetical protein	conserved hypotheticals	0.801735	3.62995	7.79313	0.0120836	0.0404993	1.7432	UP
Rv0991c	Rv0991c	Function unknown	Conserved serine rich protein	conserved hypotheticals	0.800924	6.78072	50.7895	1.24923e-06	2.7284e-05	1.74222	UP
drrB	Rv2937	Probably involved in active transport of antibiotic and phthiocerol dimycocerosate (dim) across the membrane (export). DRRA|Rv2934|MTCY19H9.04, DRRB and DRRC|Rv2938|MTCY19H9.06 may act jointly to confer daunorubicin and doxorubicin resistance by an export mechanism. Probably responsible for the translocation of the substrate across the membrane and localization of dim into the cell wall.	Daunorubicin-dim-transport integral membrane protein ABC transporter DrrB	cell wall and cell processes	0.794357	7.32136	105.426	6.18473e-09	3.41448e-07	1.7343	UP
ctpB	Rv0103c	Cation-transporting ATPase; possibly catalyzes the transport of a cation (possibly coopper) with the hydrolyse of ATP [catalytic activity: ATP + H(2)O + cation(in) = ADP + orthophosphate + cation(out)].	Probable cation-transporter P-type ATPase B CtpB	cell wall and cell processes	0.793892	8.64797	68.4743	1.55541e-07	4.90694e-06	1.73374	UP
PPE57	Rv3425	Function unknown	PPE family protein PPE57	PE/PPE	0.788767	4.14586	11.2501	0.00354828	0.0158833	1.7276	UP
bkdB	Rv2496c	Involved in energy metabolism. The branched-chain alpha-keto acid dehydrogenase complex catalyzes the overall conversion of branched chain alpha-keto acids to acyl-CoA and CO2. It contains multiple copies of three enzymatic components: branched-chain alpha-keto acid decarboxylase (E1), lipoamide acyltransferase (E2) and lipoamide dehydrogenase (E3).	Probable branched-chain keto acid dehydrogenase E1 component, beta subunit BkdB	intermediary metabolism and respiration	0.786318	8.07621	149.536	3.91534e-10	3.17709e-08	1.72467	UP
PPE58	Rv3426	Function unknown	PPE family protein PPE58	PE/PPE	0.783839	4.49627	27.2424	5.86305e-05	0.000631589	1.72171	UP
glgB	Rv1326c	Involved in glycogen biosynthesis (cytoplasmic polysaccharides) (third step) [catalytic activity: formation of 1,6-glucosidic linkages of glycogen].	1,4-alpha-glucan branching enzyme GlgB (glycogen branching enzyme)	intermediary metabolism and respiration	0.773623	8.01158	52.2436	1.03215e-06	2.34446e-05	1.70956	UP
Rv2971	Rv2971	Function unknown; probably involved in cellular metabolism.	Probable oxidoreductase	intermediary metabolism and respiration	0.768923	8.18003	37.3655	9.11349e-06	0.000138797	1.704	UP
rplI	Rv0056	Binds to the 23S rRNA.	50S ribosomal protein L9 RplI	information pathways	0.765559	8.58494	36.0818	1.13052e-05	0.000165214	1.70003	UP
esxU	Rv3445c	Unknown	ESAT-6 like protein EsxU	cell wall and cell processes	0.760291	3.61444	12.1101	0.00268613	0.0128953	1.69383	UP
Rv2820c	Rv2820c	Unknown	Hypothetical protein	conserved hypotheticals	0.755578	6.53828	13.3418	0.00190254	0.00989868	1.68831	UP
sucD	Rv0952	Involved in tricarboxylic acid cycle [catalytic activity: ATP + succinate + CoA = ADP + succinyl-CoA + phosphate].	Probable succinyl-CoA synthetase (alpha chain) SucD (SCS-alpha)	intermediary metabolism and respiration	0.754662	8.65345	51.1348	1.19344e-06	2.65023e-05	1.68724	UP
Rv2273	Rv2273	Unknown	Probable conserved transmembrane protein	cell wall and cell processes	0.754314	4.54755	16.195	0.000801217	0.0049841	1.68683	UP
Rv2001	Rv2001	Unknown	Conserved hypothetical protein	conserved hypotheticals	0.754015	4.40651	8.31547	0.00991722	0.034855	1.68648	UP
Rv1148c	Rv1148c	Unknown	Conserved hypothetical protein	insertion seqs and phages	0.75242	4.60308	18.3012	0.000456371	0.00317701	1.68462	UP
Rv2040c	Rv2040c	Thought to be involved in active transport of sugar across the membrane (import). Responsible for the translocation of the substrate across the membrane.	Probable sugar-transport integral membrane protein ABC transporter	cell wall and cell processes	0.751797	5.40994	36.9673	9.73813e-06	0.000147001	1.68389	UP
PPE66	Rv3738c	Function unknown	PPE family protein PPE66	PE/PPE	0.746409	4.63266	30.9835	2.81334e-05	0.000347299	1.67761	UP
Rv1582c	Rv1582c	Unknown	Probable PhiRv1 phage protein	insertion seqs and phages	0.742286	4.4973	45.3521	2.65085e-06	4.90099e-05	1.67282	UP
fbpC	Rv0129c	Proteins of the antigen 85 complex are responsible for the high affinity of mycobacteria to fibronectin. Possesses a mycolyltransferase activity required for the biogenesis of trehalose dimycolate (cord factor), a dominant structure necessary for maintaining cell wall integrity.	Secreted antigen 85-C FbpC (85C) (antigen 85 complex C) (AG58C) (mycolyl transferase 85C) (fibronectin-binding protein C)	lipid metabolism	0.738908	10.131	17.3354	0.000620129	0.00406768	1.66891	UP
ppsE	Rv2935	Involved in phenolpthiocerol and phthiocerol dimycocerosate (dim) biosynthesis: extension with malony CoA (partial reduction, decarboxylation).	Phenolpthiocerol synthesis type-I polyketide synthase PpsE	lipid metabolism	0.736731	9.82147	29.9261	3.4412e-05	0.000405898	1.6664	UP
Rv2917	Rv2917	Function unknown	Conserved hypothetical alanine and arginine rich protein	conserved hypotheticals	0.731299	4.72933	19.3008	0.000353714	0.00259891	1.66013	UP
PPE62	Rv3533c	Function unknown	PPE family protein PPE62	PE/PPE	0.731275	5.25872	23.1733	0.000140625	0.00124774	1.66011	UP
rplL	Rv0652	Involved in translation mechanisms: seems to be the binding site for several of the factors involved in protein synthesis and appears to be essential for accurate translation.	50S ribosomal protein L7/L12 RplL (SA1)	information pathways	0.729155	7.75454	11.8368	0.00302956	0.0140192	1.65767	UP
lppR	Rv2403c	Unknown	Probable conserved lipoprotein LppR	cell wall and cell processes	0.727756	6.18647	19.0499	0.000376814	0.0026988	1.65606	UP
Rv3188	Rv3188	Function unknown	Conserved hypothetical protein	conserved hypotheticals	0.721798	4.24522	15.4221	0.000994492	0.00592669	1.64924	UP
Rv3406	Rv3406	Function unknown; involved in cellular metabolism.	Probable dioxygenase	intermediary metabolism and respiration	0.718535	4.06594	12.7398	0.00220339	0.0111007	1.64551	UP
Rv0197	Rv0197	Function unknown; probably involved in cellular metabolism.	Possible oxidoreductase	intermediary metabolism and respiration	0.715792	9.40163	9.57512	0.00643575	0.024837	1.64238	UP
Rv3143	Rv3143	Unknown, but could be involved in regulatory mechanism	Probable response regulator	regulatory proteins	0.708219	3.8219	9.90045	0.00560188	0.0225387	1.63379	UP
Rv1584c	Rv1584c	Unknown	Possible PhiRv1 phage protein	insertion seqs and phages	0.706853	3.54058	9.29732	0.00692891	0.0262559	1.63224	UP
Rv0963c	Rv0963c	Function unknown	Conserved hypothetical protein	conserved hypotheticals	0.702636	2.84794	9.17705	0.00723385	0.0271782	1.62748	UP
Rv1138c	Rv1138c	Function unknown; probably involved in cellular metabolism.	Possible oxidoreductase	intermediary metabolism and respiration	0.702117	5.3311	36.6563	1.02592e-05	0.000152735	1.62689	UP
Rv2041c	Rv2041c	Thought to be involved in active transport of sugar across the membrane (import).	Probable sugar-binding lipoprotein	cell wall and cell processes	0.698783	5.70771	23.3579	0.000134891	0.00120589	1.62313	UP
Rv0420c	Rv0420c	Unknown	Possible transmembrane protein	cell wall and cell processes	0.691121	5.3677	38.042	8.15189e-06	0.000127074	1.61454	UP
icl1	Rv0467	Involved in glyoxylate bypass (at the first step), an alternative to the tricarboxylic acid cycle (in bacteria, plants, and fungi) [catalytic activity: isocitrate = succinate + glyoxylate]. Involved in the persistence in the host.	Isocitrate lyase Icl (isocitrase) (isocitratase)	intermediary metabolism and respiration	0.690384	7.3131	29.9556	3.42166e-05	0.000405855	1.61371	UP
sigA	Rv2703	The sigma factor is an initiation factor that promotes attachment of the RNA polymerase to specific initiation sites and then is released. This is the primary sigma-factor of this bacteria. Supposedly involved in the housekeeping regulons.	RNA polymerase sigma factor SigA (sigma-A)	information pathways	0.688366	10.1064	55.8378	6.54843e-07	1.65796e-05	1.61146	UP
pks1	Rv2946c	Polyketide synthase possibly involved in lipid synthesis	Probable polyketide synthase Pks1	lipid metabolism	0.688304	9.86188	28.7644	4.3169e-05	0.000487491	1.61139	UP
Rv0191	Rv0191	Unknown; possibly involved in transport of drug across the membrane.	Probable conserved integral membrane protein	cell wall and cell processes	0.684875	7.50372	57.6959	5.2215e-07	1.36549e-05	1.60756	UP
pstC2	Rv0929	Involved in active transport of inorganic phosphate across the membrane (import); responsible for the translocation of the substrate across the membrane. This is one of the proteins required for binding-protein-mediated phosphate transport.	Phosphate-transport integral membrane ABC transporter PstC2	cell wall and cell processes	0.683347	5.85647	50.5263	1.29373e-06	2.79488e-05	1.60586	UP
Rv3767c	Rv3767c	Possible methyltransferase	Possible S-adenosylmethionine-dependent methyltransferase	lipid metabolism	0.682849	7.8447	76.609	6.87562e-08	2.53061e-06	1.60531	UP
Rv1586c	Rv1586c	Integration of phiRv1 into chromosome.	Probable PhiRv1 integrase	insertion seqs and phages	0.678669	6.49673	13.349	0.00184771	0.00968949	1.60066	UP
rubA	Rv3251c	Involved in the hydrocarbon hydroxylating system, which transfers electrons from NADH to rubredoxin reductase and then through rubredoxin to alkane 1 monooxygenase.	Probable rubredoxin RubA	intermediary metabolism and respiration	0.677277	4.61685	21.5081	0.000206618	0.00171105	1.59912	UP
fadE5	Rv0244c	Function unknown, but involved in lipid degradation.	Probable acyl-CoA dehydrogenase FadE5	lipid metabolism	0.677188	7.5299	25.4568	8.51558e-05	0.000848439	1.59902	UP
Rv2972c	Rv2972c	Unknown	Possible conserved membrane or exported protein	cell wall and cell processes	0.676367	4.31167	8.33552	0.00984326	0.0347178	1.59811	UP
Rv2248	Rv2248	Unknown	Conserved hypothetical protein	conserved hypotheticals	0.671077	7.09312	94.2383	1.46126e-08	7.17102e-07	1.59226	UP
sigH	Rv3223c	Alternative sigma factor that plays a role in the oxidative-stress response (regulation of thioredoxin recycling). The sigma factor is an initiation factor that promotes attachment of the RNA polymerase to specific initiation sites and then is released. This sigma factor is involved in heat shock and oxidative stress response; it is believed to control protein processing in the extracytoplasmic c…	Alternative RNA polymerase sigma-E factor (sigma-24) SigH (RPOE)	information pathways	0.665632	8.25119	71.0048	1.19688e-07	3.89967e-06	1.58626	UP
Rv2620c	Rv2620c	Unknown	Probable conserved transmembrane protein	cell wall and cell processes	0.664852	4.38014	14.3367	0.00136002	0.00761418	1.58541	UP
Rv1910c	Rv1910c	Unknown	Probable exported protein	cell wall and cell processes	0.657342	5.17783	39.2515	6.70126e-06	0.000107409	1.57717	UP
drrA	Rv2936	Probably involved in active transport of antibiotic and phthiocerol dimycocerosate (dim) across the membrane (export). DRRA, DRRB|Rv2936|MTCY19H9.05 and DRRC|Rv2938|MTCY19H9.06 may act jointly to confer daunorubicin and doxorubicin resistance by an export mechanism. Responsible for energy coupling to the transport system.	Daunorubicin-dim-transport ATP-binding protein ABC transporter DrrA	cell wall and cell processes	0.653804	8.39319	39.5803	6.3584e-06	0.000102327	1.57331	UP
Rv2038c	Rv2038c	Thought to be involved in active transport of sugar across the membrane (import). Responsible for energy coupling to the transport system.	Probable sugar-transport ATP-binding protein ABC transporter	cell wall and cell processes	0.652201	4.96633	24.1495	0.000113085	0.00104042	1.57156	UP
rpsM	Rv3460c	Involved in the binding of fMet-tRNA and, hence, in the initiation of translation.	30S ribosomal protein S13 RpsM	information pathways	0.650605	9.39248	35.902	1.16567e-05	0.000169726	1.56983	UP
mec	Rv1334	Possibly involved in cysteine biosynthesis. Generates cysteine from hydrolysis of CysO-CYS.	Possible hydrolase	intermediary metabolism and respiration	0.650555	6.43019	24.4708	0.000105381	0.00099263	1.56977	UP
Rv0307c	Rv0307c	Unknown	Unknown protein	conserved hypotheticals	0.648063	5.12777	19.7555	0.000315761	0.00239533	1.56706	UP
mobA	Rv2453c	Involved in molybdenum cofactor biosynthesis. LINKS a guanosine 5'-phosphate to molydopterin (MPT) forming molybdopterin guanine dinucleotide (MGD).	Probable molybdopterin-guanine dinucleotide biosynthesis protein A MobA	intermediary metabolism and respiration	0.645912	6.74662	21.8519	0.000190574	0.00160494	1.56473	UP
atpB	Rv1304	Key component of the proton channel; it may play a direct role in the translocation of protons (H+) across the membrane	Probable ATP synthase a chain AtpB (protein 6)	intermediary metabolism and respiration	0.644157	9.13374	26.554	6.7578e-05	0.000705046	1.56283	UP
Rv2962c	Rv2962c	Function unknown; probably involved in cellular metabolism. Possibly involved in resistance to killing by human macrophages.	Possible glycosyl transferase	intermediary metabolism and respiration	0.64256	6.82162	23.1775	0.000140493	0.00124774	1.5611	UP
Rv1157c	Rv1157c	Function unknown	Conserved ala-, pro-rich protein	conserved hypotheticals	0.640479	7.79114	7.62305	0.0131364	0.0432619	1.55885	UP
Rv2164c	Rv2164c	Unknown	Probable conserved proline rich membrane protein	cell wall and cell processes	0.638995	7.97089	13.2133	0.00197762	0.0101433	1.55724	UP
Rv2707	Rv2707	Unknown	Probable conserved transmembrane alanine and leucine rich protein	conserved hypotheticals	0.637641	7.93517	35.5763	1.23244e-05	0.000178144	1.55578	UP
cysT	Rv2399c	Involved in the active transport across the membrane of multiple sulfur-containing compounds, including sulfate and thiosulfate (import). Responsible for the translocation of the substrate across the membrane.	Probable sulfate-transport integral membrane protein ABC transporter CysT	cell wall and cell processes	0.637585	5.27994	20.4557	0.000265886	0.00209702	1.55572	UP
Rv2267c	Rv2267c	Unknown	Conserved hypothetical protein	conserved hypotheticals	0.636935	4.14913	14.4964	0.00129784	0.00734368	1.55502	UP
Rv0831c	Rv0831c	Function unknown	Conserved protein	conserved hypotheticals	0.636664	8.98408	18.4153	0.000450637	0.00314812	1.55473	UP
Rv1580c	Rv1580c	Unknown	Probable PhiRv1 phage protein	insertion seqs and phages	0.636032	3.42244	7.22401	0.0150739	0.0478967	1.55405	UP
ctpG	Rv1992c	Metal cation-transporting ATPase; possibly catalyzes the transport of an undetermined metal cation with the hydrolysis of ATP [catalytic activity: ATP + H(2)O + undetermined metal cation(in) = ADP + phosphate + undetermined metal cation(out)].	Probable metal cation transporter P-type ATPase G CtpG	cell wall and cell processes	0.633857	6.86515	23.0782	0.000143686	0.00126922	1.55171	UP
groEL2	Rv0440	Prevents misfolding and promotes the refolding and proper assembly of unfolded polypeptides generated under stress conditions.	60 kDa chaperonin 2 GroEL2 (protein CPN60-2) (GroEL protein 2) (65 kDa antigen) (heat shock protein 65) (cell wall protein A) (antigen A)	virulence, detoxification, adaptation	0.630377	12.7929	29.942	3.43063e-05	0.000405855	1.54797	UP
lppU	Rv2784c	Unknown	Probable lipoprotein LppU	cell wall and cell processes	0.628231	7.76296	44.4038	3.043e-06	5.4733e-05	1.54567	UP
lprO	Rv0179c	Unknown	Possible lipoprotein LprO	cell wall and cell processes	0.627806	8.71589	51.7943	1.09438e-06	2.45772e-05	1.54521	UP
relE	Rv1246c	Function unknown	Toxin RelE	virulence, detoxification, adaptation	0.62761	5.49955	25.6288	8.20924e-05	0.000828216	1.545	UP
lppC	Rv1911c	Unknown	Probable lipoprotein LppC	cell wall and cell processes	0.621075	7.44746	49.0897	1.56984e-06	3.17194e-05	1.53802	UP
fxsA	Rv2053c	Unknown	Probable transmembrane protein FxsA	cell wall and cell processes	0.618301	7.24875	21.4856	0.000207721	0.00171661	1.53507	UP
Rv1417	Rv1417	Unknown	Possible conserved membrane protein	cell wall and cell processes	0.618223	6.60646	26.9275	6.25479e-05	0.000661245	1.53498	UP
Rv2050	Rv2050	Unknown	Conserved protein	conserved hypotheticals	0.612208	7.33671	20.5289	0.000261199	0.00207025	1.5286	UP
Rv2165c	Rv2165c	Unknown	Conserved protein	conserved hypotheticals	0.610559	7.79124	46.1225	2.37343e-06	4.45101e-05	1.52685	UP
gatC	Rv3012c	Component of the translational apparatus. Furnishes a means for formation of correctly charged GLN-tRNA(GLN) through the transamidation of misacylated GLU- tRNA(GLN) in organisms which lack glutaminyl-tRNA synthetase. The reaction takes place in the presence of glutamine and ATP through an activated gamma-phospho-GLU-tRNA(GLN) [catalytic activity: ATP + L-glutamyl-tRNA(GLN) + L-glutamine = ADP + …	Probable glutamyl-tRNA(GLN) amidotransferase (subunit C) GatC (Glu-ADT subunit C)	information pathways	0.6085	3.63087	7.72405	0.0124081	0.0413778	1.52467	UP
Rv1751	Rv1751	Function unknown; probably involved in cellular metabolism	Probable oxidoreductase	intermediary metabolism and respiration	0.608457	8.86751	60.3801	3.80187e-07	1.0351e-05	1.52463	UP
pknG	Rv0410c	Involved in signal transduction (via phosphorylation). Thought to regulate amino-acid uptake and stationary-phase metabolism. Phosphorylates the peptide substrate myelin basic protein (MBP) at serine residues [catalytic activity: ATP + a protein = ADP + a phosphoprotein].	Serine/threonine-protein kinase PknG (protein kinase G) (STPK G)	regulatory proteins	0.608374	8.62556	40.62	5.3962e-06	8.93746e-05	1.52454	UP
PPE33	Rv1809	Function unknown	PPE family protein PPE33	PE/PPE	0.605385	7.01371	7.80707	0.0122465	0.0409418	1.52138	UP
argC	Rv1652	Involved in arginine biosynthesis (at the third step) [catalytic activity: N-acetyl-L-glutamate 5-semialdehyde + NADP(+) + phosphate = N-acetyl-5-glutamyl phosphate + NADPH].	Probable N-acetyl-gamma-glutamyl-phoshate reductase ArgC	intermediary metabolism and respiration	0.602229	5.44441	20.2897	0.000276864	0.00217068	1.51806	UP
Rv2777c	Rv2777c	Function unknown	Conserved hypothetical protein	conserved hypotheticals	0.60179	7.22065	40.1816	5.78059e-06	9.39129e-05	1.5176	UP
Rv2272	Rv2272	Unknown	Probable conserved transmembrane protein	cell wall and cell processes	0.601618	5.99744	33.5068	1.77082e-05	0.000235419	1.51742	UP
Rv0725c	Rv0725c	Function unknown	Conserved hypothetical protein	conserved hypotheticals	0.600599	5.08346	11.1748	0.00363748	0.0162278	1.51635	UP
sahH	Rv3248c	Thioester hydrolase which acting on ether bounds. Could be involved in methionine and selenoamino acid metabolisms. Also involved in activated methyl. Cycle adenosylhomocysteine is a competitive inhibitor of S-adenosyl-L-methionine-dependent methyl transferase reactions; therefore adenosylhomocysteinase may play a key role in the control of methylations via regulation of the intracellular concent…	Probable adenosylhomocysteinase SahH (S-adenosyl-L-homocysteine hydrolase) (adohcyase)	intermediary metabolism and respiration	0.598374	9.91031	32.8819	1.98149e-05	0.000257909	1.51401	UP
Rv2166c	Rv2166c	Unknown	Conserved protein	conserved hypotheticals	0.595706	8.09564	48.9915	1.591e-06	3.17933e-05	1.51121	UP
cyp128	Rv2268c	Cytochromes P450 are a group of heme-thiolate monooxygenases. They oxidize a variety of structurally unrelated compounds, including steroids, fatty acids, and xenobiotics.	Probable cytochrome P450 128 Cyp128	intermediary metabolism and respiration	0.593725	4.24243	12.3455	0.00249303	0.0121742	1.50914	UP
Rv1433	Rv1433	Unknown	Possible conserved exported protein	cell wall and cell processes	0.593024	6.78164	52.5054	9.97709e-07	2.29304e-05	1.50841	UP
thrC	Rv1295	Involved in threonine biosynthesis [catalytic activity: O-phospho-L-homoserine + H(2)O = L-threonine + phosphate]	Threonine synthase ThrC (ts)	intermediary metabolism and respiration	0.590381	8.30301	23.0488	0.000144646	0.00127488	1.50564	UP
Rv3403c	Rv3403c	Unknown	Hypothetical protein	conserved hypotheticals	0.589982	6.71087	34.1116	1.59038e-05	0.000217991	1.50523	UP
Rv3000	Rv3000	Unknown	Possible conserved transmembrane protein	cell wall and cell processes	0.589896	3.60218	7.28509	0.0147159	0.047136	1.50514	UP
Rv0028	Rv0028	Unknown	Conserved hypothetical protein	conserved hypotheticals	0.588555	4.1261	12.5845	0.00231266	0.0114767	1.50374	UP
Rv1056	Rv1056	Function unknown	Conserved protein	conserved hypotheticals	0.587846	5.39994	27.0079	6.15206e-05	0.000653862	1.503	UP
thrB	Rv1296	Threonine biosynthesis from asparate (fourth step) [catalytic activity: ATP + L-homoserine = ADP + O-phospho-L-homoserine].	Probable homoserine kinase ThrB	intermediary metabolism and respiration	0.587594	7.32382	25.0338	9.32497e-05	0.000908499	1.50274	UP
pks15	Rv2947c	Polyketide synthase possibly involved in lipid synthesis	Probable polyketide synthase Pks15	lipid metabolism	0.586328	9.15209	7.26964	0.0150588	0.0478869	1.50142	UP
Rv2513	Rv2513	Unknown	Hypothetical protein	conserved hypotheticals	0.585356	6.45763	20.7964	0.000244842	0.00195431	1.50041	UP
Rv2668	Rv2668	Unknown	Possible exported alanine and valine rich protein	cell wall and cell processes	-0.585788	4.62672	13.9373	0.00153052	0.00839147	1.50086	DOWN
Rv0516c	Rv0516c	May be involved in regulating sigma factor	Possible anti-anti-sigma factor	information pathways	-0.586007	7.31523	9.76978	0.00601439	0.0237646	1.50109	DOWN
fadA5	Rv3546	Function unknown, but involved in lipid degradation [catalytic activity: 2 acetyl-CoA = CoA + acetoacetyl-CoA].	Probable acetyl-CoA acetyltransferase FadA5 (acetoacetyl-CoA thiolase)	lipid metabolism	-0.589043	5.16754	19.2316	0.000359918	0.00261662	1.50425	DOWN
Rv1719	Rv1719	Involved in transcriptional mechanism.	Probable transcriptional regulatory protein	regulatory proteins	-0.589931	4.67979	13.7162	0.00163512	0.00882912	1.50517	DOWN
dnaA	Rv0001	Plays an important role in the initiation and regulation of chromosomal replication. Binds to the origin of replication; it binds specifically double-stranded DNA at a 9 bp consensus (DNAA box): 5'-TTATC(C/A)A(C/A)A-3'. DNAA binds to ATP and to acidic phospholipids. DNAA protein binds the origin of replication (oriC), ATP and ADP, and exhibited weak ATPase activity.	Chromosomal replication initiator protein DnaA	information pathways	-0.590971	8.99942	59.0683	4.43332e-07	1.19071e-05	1.50626	DOWN
php	Rv0230c	Enzymatic activity unknown [catalytic activity: aryl dialkyl phosphate + H2O = dialkyl phosphate + an aryl alcohol].	Probable phosphotriesterase Php (parathion hydrolase) (PTE) (aryldialkylphosphatase) (paraoxonase) (a-esterase) (aryltriphosphatase) (paraoxon hydrolase)	lipid metabolism	-0.591909	7.00129	9.21328	0.00731035	0.0274397	1.50724	DOWN
fbpD	Rv3803c	Involved in cell wall mycoloylation. Proteins of the antigen 85 complex are responsible for the high affinity of mycobacteria to fibronectin. Possesses a mycolyltransferase activity required for the biogenesis of trehalose dimycolate (cord factor), a dominant structure necessary for maintaining cell wall integrity.	Secreted MPT51/MPB51 antigen protein FbpD (MPT51/MPB51 antigen 85 complex C) (AG58C) (mycolyl transferase 85C) (fibronectin-binding protein C) (85C)	lipid metabolism	-0.593534	8.42968	74.4802	8.45297e-08	2.8966e-06	1.50894	DOWN
Rv1393c	Rv1393c	Function unknown; probably involved in cellular metabolism	Probable monoxygenase	intermediary metabolism and respiration	-0.594489	6.07612	31.6413	2.48767e-05	0.00031194	1.50994	DOWN
mpt63	Rv1926c	Unknown	Immunogenic protein Mpt63 (antigen Mpt63/MPB63) (16 kDa immunoprotective extracellular protein)	cell wall and cell processes	-0.595293	6.59434	21.6402	0.000200279	0.00166899	1.51078	DOWN
Rv0571c	Rv0571c	Function unknown	Conserved protein	conserved hypotheticals	-0.596051	5.97619	38.939	7.04635e-06	0.000112037	1.51157	DOWN
Rv0839	Rv0839	Function unknown	Conserved hypothetical protein	conserved hypotheticals	-0.598678	7.21747	31.4577	2.57414e-05	0.000321767	1.51433	DOWN
Rv0622	Rv0622	Unknown	Possible membrane protein	cell wall and cell processes	-0.601646	3.68898	8.24729	0.0101735	0.0353802	1.51745	DOWN
Rv1065	Rv1065	Function unknown	Conserved hypothetical protein	conserved hypotheticals	-0.605574	7.47874	15.011	0.0011329	0.00658373	1.52158	DOWN
cyp125	Rv3545c	Cytochromes P450 are a group of heme-thiolate monooxygenases. They oxidize a variety of structurally unrelated compounds, including steroids, fatty acids, and xenobiotics.	Probable cytochrome P450 125 Cyp125	intermediary metabolism and respiration	-0.608409	6.26451	23.8364	0.000121203	0.00109896	1.52458	DOWN
yrbE1B	Rv0168	Unknown	Conserved integral membrane protein YrbE1B	virulence, detoxification, adaptation	-0.608877	8.41846	35.3617	1.27879e-05	0.000182171	1.52507	DOWN
Rv0611c	Rv0611c	Unknown	Hypothetical protein	conserved hypotheticals	-0.61161	7.21893	17.0373	0.00063692	0.00417093	1.52796	DOWN
sirR	Rv2788	Involved in transcriptional mechanism.	Probable transcriptional repressor SirR	regulatory proteins	-0.611681	6.35968	11.6544	0.00313898	0.0144555	1.52804	DOWN
rseA	Rv1222	Regulates negatively SIGE|Rv1221	Anti-sigma factor RseA	information pathways	-0.617557	8.11806	62.5842	2.95391e-07	8.448e-06	1.53428	DOWN
mmpL13a	Rv1145	Unknown. Thought to be involved in fatty acid transport.	Probable conserved transmembrane transport protein MmpL13a	cell wall and cell processes	-0.618033	4.05274	17.2956	0.00059435	0.00395074	1.53478	DOWN
Rv3197	Rv3197	Thought to be involved in active transport across the membrane. Responsible for energy coupling to the transport system.	Probable conserved ATP-binding protein ABC transporter	cell wall and cell processes	-0.619978	9.32949	24.86	9.682e-05	0.000937504	1.53685	DOWN
prpC	Rv1131	Involved in methyl citrate cycle [catalytic activity: propionyl-CoA + oxaloacetate + H2O = 2-methylcitrate + CoA]	Probable methylcitrate synthase PrpC	intermediary metabolism and respiration	-0.620518	8.10396	24.8272	9.75113e-05	0.000940794	1.53743	DOWN
Rv3729	Rv3729	Function unknown; probably involved in cellular metabolism.	Possible transferase	intermediary metabolism and respiration	-0.620555	6.34501	19.2621	0.000357172	0.00261466	1.53747	DOWN
ino1	Rv0046c	Involved in phosphatidylinositol (PI) biosynthetic pathway [catalytic activity: D-glucose 6-phosphate = 1L-myo-inositol 1-phosphate].	myo-inositol-1-phosphate synthase Ino1 (inositol 1-phosphate synthetase) (D-glucose 6-phosphate cycloaldolase) (glucose 6-phosphate cyclase) (glucocycloaldolase)	intermediary metabolism and respiration	-0.620886	9.17185	9.01553	0.00784451	0.0290605	1.53782	DOWN
Rv0825c	Rv0825c	Function unknown	Conserved protein	conserved hypotheticals	-0.623813	5.72725	22.6392	0.000158806	0.00137828	1.54094	DOWN
sigJ	Rv3328c	The sigma factor is an initiation factor that promotes attachment of the RNA polymerase to specific initiation sites and then is released.	Probable alternative RNA polymerase sigma factor (fragment) SigJ	information pathways	-0.625446	6.49137	22.4967	0.000164089	0.00141175	1.54269	DOWN
lipF	Rv3487c	Function unknown; lipolytic enzyme involved in cellular metabolism.	Probable esterase/lipase LipF	intermediary metabolism and respiration	-0.625881	10.2734	44.7858	2.87776e-06	5.22333e-05	1.54315	DOWN
kstR	Rv3574	Involved in transcriptional mechanism. Predicted to control regulon involved in lipid metabolism	Transcriptional regulatory protein KstR (probably TetR-family)	regulatory proteins	-0.628013	5.79247	26.9467	6.23007e-05	0.000660387	1.54544	DOWN
Rv0038	Rv0038	Function unknown	Conserved protein	conserved hypotheticals	-0.628328	7.18699	30.8983	2.8589e-05	0.000350745	1.54577	DOWN
Rv0068	Rv0068	Function unknown; probably involved in cellular metabolism.	Probable oxidoreductase	intermediary metabolism and respiration	-0.629886	3.88892	9.61958	0.0061806	0.024181	1.54744	DOWN
Rv3076	Rv3076	Function unknown	Conserved hypothetical protein	conserved hypotheticals	-0.630126	5.26896	14.498	0.00129726	0.00734368	1.5477	DOWN
mce1A	Rv0169	Unknown, but thought to be involved in host cell invasion (entry and survival inside macrophages).	Mce-family protein Mce1A	virulence, detoxification, adaptation	-0.631055	9.71406	56.6902	5.89811e-07	1.51258e-05	1.5487	DOWN
Rv2980	Rv2980	Unknown	Possible conserved secreted protein	cell wall and cell processes	-0.633144	4.92827	14.3614	0.00135019	0.00758744	1.55094	DOWN
vapC26	Rv0582	Unknown	Possible toxin VapC26. Contains PIN domain.	virulence, detoxification, adaptation	-0.635349	5.66222	36.7329	1.0128e-05	0.000151348	1.55331	DOWN
Rv0314c	Rv0314c	Unknown	Possible conserved membrane protein	cell wall and cell processes	-0.637871	7.1485	49.8354	1.41913e-06	3.00055e-05	1.55603	DOWN
Rv1990c	Rv1990c	Involved in transcriptional mechanism.	Probable transcriptional regulatory protein	regulatory proteins	-0.639381	5.60532	9.45219	0.0066044	0.0254138	1.55766	DOWN
Rv1907c	Rv1907c	Unknown	Hypothetical protein	conserved hypotheticals	-0.64054	7.78355	22.2774	0.000172607	0.00146919	1.55891	DOWN
Rv0696	Rv0696	Function unknown; probably involved in cellular metabolism.	Probable membrane sugar transferase	intermediary metabolism and respiration	-0.641341	7.52972	28.3835	4.65599e-05	0.000518419	1.55978	DOWN
Rv3632	Rv3632	Unknown	Possible conserved membrane protein	cell wall and cell processes	-0.641452	5.47666	9.22075	0.0071708	0.0270179	1.5599	DOWN
Rv3848	Rv3848	Unknown	Probable conserved transmembrane protein	cell wall and cell processes	-0.641731	6.17436	8.32754	0.0100769	0.0351683	1.5602	DOWN
etgB	Rv3703c	Function unknown	Conserved hypothetical protein	conserved hypotheticals	-0.643143	7.08329	46.6683	2.19648e-06	4.19565e-05	1.56173	DOWN
fadE12	Rv0972c	Function unknown, but involved in lipid degradation.	Acyl-CoA dehydrogenase FadE12	lipid metabolism	-0.643314	6.03896	33.3005	1.83746e-05	0.000242655	1.56191	DOWN
Rv1460	Rv1460	Involved in transcriptional mechanism	Probable transcriptional regulatory protein	regulatory proteins	-0.644278	6.49818	12.0328	0.00278046	0.0132522	1.56296	DOWN
Rv0992c	Rv0992c	Function unknown	Conserved hypothetical protein	conserved hypotheticals	-0.644542	5.68301	14.6596	0.00123757	0.00704779	1.56324	DOWN
Rv0144	Rv0144	Involved in transcriptional mechanism.	Probable transcriptional regulatory protein (possibly TetR-family)	regulatory proteins	-0.64503	8.77844	46.9078	2.12347e-06	4.11747e-05	1.56377	DOWN
Rv2469c	Rv2469c	Function unknown	Conserved hypothetical protein	conserved hypotheticals	-0.645288	5.27221	26.4832	6.85806e-05	0.000713633	1.56405	DOWN
Rv0807	Rv0807	Function unknown	Conserved hypothetical protein	conserved hypotheticals	-0.64682	4.14487	19.6104	0.000327359	0.00246205	1.56571	DOWN
uspC	Rv2318	Thought to be involved in active transport of sugar across the membrane (import).	Probable periplasmic sugar-binding lipoprotein UspC	cell wall and cell processes	-0.647623	4.24311	8.02059	0.0110806	0.0377426	1.56659	DOWN
vapB48	Rv3697A	Unknown	Possible antitoxin VapB48	virulence, detoxification, adaptation	-0.648384	4.94149	10.999	0.00385556	0.0168601	1.56741	DOWN
Rv3166c	Rv3166c	Function unknown	Conserved hypothetical protein	conserved hypotheticals	-0.653188	5.18813	14.2535	0.00139369	0.00776988	1.57264	DOWN
fadE27	Rv3505	Function unknown, but involved in lipid degradation.	Probable acyl-CoA dehydrogenase FadE27	lipid metabolism	-0.654073	5.64804	13.5379	0.00172531	0.00921666	1.5736	DOWN
Rv1989c	Rv1989c	Unknown	Hypothetical protein	conserved hypotheticals	-0.657363	6.06333	13.2565	0.00187918	0.00981568	1.5772	DOWN
Rv3740c	Rv3740c	May be involved in synthesis of triacylglycerol	Possible triacylglycerol synthase (diacylglycerol acyltransferase)	lipid metabolism	-0.657512	5.29693	32.0804	2.29367e-05	0.000291289	1.57736	DOWN
Rv0030	Rv0030	Unknown	Conserved hypothetical protein	conserved hypotheticals	-0.661281	5.14207	8.03586	0.01108	0.0377426	1.58149	DOWN
Rv0476	Rv0476	Unknown	Possible conserved transmembrane protein	cell wall and cell processes	-0.661718	6.96806	18.0657	0.000485149	0.0033348	1.58197	DOWN
parE1	Rv1959c	Function unknown	Possible toxin ParE1	virulence, detoxification, adaptation	-0.662054	5.46989	13.509	0.00174045	0.00927386	1.58233	DOWN
Rv0193c	Rv0193c	Unknown	Hypothetical protein	conserved hypotheticals	-0.662933	4.74871	23.4399	0.00013243	0.00118828	1.5833	DOWN
vapB40	Rv2595	Unknown	Possible antitoxin VapB40	virulence, detoxification, adaptation	-0.665728	5.45457	30.9056	2.85495e-05	0.000350745	1.58637	DOWN
Rv2375	Rv2375	Function unknown	Conserved hypothetical protein	conserved hypotheticals	-0.668898	5.25618	22.177	0.000176669	0.00150055	1.58986	DOWN
Rv0914c	Rv0914c	Thought to be involved in degradative pathways such as fatty acid BETA_OXIDATION.	Possible lipid carrier protein or keto acyl-CoA thiolase	lipid metabolism	-0.669039	7.08191	29.8624	3.4837e-05	0.000408593	1.59001	DOWN
Rv3046c	Rv3046c	Function unknown	Conserved protein	conserved hypotheticals	-0.669955	4.73921	16.2458	0.000790072	0.00493795	1.59102	DOWN
hbhA	Rv0475	Required for extrapulmonary dissemination. Mediates adherence to epithelial cells by binding to sulfated glycoconjugates present at the surface of these cells; binds heparin, dextran sulfate, fucoidan and chondroitin sulfate. Promotes hemagglutination of erythrocytes of certain host species. Induces mycobacterial aggregation.	Iron-regulated heparin binding hemagglutinin HbhA (adhesin)	cell wall and cell processes	-0.671345	8.91047	41.6396	4.60738e-06	7.81136e-05	1.59256	DOWN
cyp144	Rv1777	Cytochromes P450 are a group of heme-thiolate monooxygenases. They oxidize a variety of structurally unrelated compounds, including steroids, fatty acids, and xenobiotics.	Probable cytochrome P450 144 Cyp144	intermediary metabolism and respiration	-0.673232	3.30242	10.2369	0.00498717	0.0208017	1.59464	DOWN
fucA	Rv0727c	Involved in fucose metabolism (at the third step) [catalytic activity: L-fuculose 1-phosphate = glycerone phosphate + (S)-lactaldehyde].	Possible L-fuculose phosphate aldolase FucA (L-fuculose-1-phosphate aldolase)	intermediary metabolism and respiration	-0.673528	2.68062	7.32075	0.0145113	0.0466863	1.59497	DOWN
Rv0025	Rv0025	Function unknown	Conserved hypothetical protein	conserved hypotheticals	-0.673961	5.40194	14.6671	0.0012349	0.00704263	1.59545	DOWN
ribA1	Rv1940	Involved in riboflavin biosynthesis [catalytic activity: GTP + 3 H(2)O = formate + 2,5-diamino-6-hydroxy-4-(5-phosphoribosylamino)pyrimidine + diphosphate]	Probable riboflavin biosynthesis protein RibA1 (GTP cyclohydrolase II)	intermediary metabolism and respiration	-0.675557	4.06269	7.41325	0.0139955	0.045303	1.59721	DOWN
prpD	Rv1130	Involved in methyl citrate cycle	Possible methylcitrate dehydratase PrpD	intermediary metabolism and respiration	-0.677059	8.06294	44.2939	3.0925e-06	5.52588e-05	1.59888	DOWN
eccA3	Rv0282	Function unknown	ESX conserved component EccA3. ESX-3 type VII secretion system protein.	cell wall and cell processes	-0.677936	10.7414	78.3549	5.82452e-08	2.28106e-06	1.59985	DOWN
vapC20	Rv2549c	Unknown	Possible toxin VapC20	virulence, detoxification, adaptation	-0.678242	4.78897	33.7483	1.69616e-05	0.000229327	1.60019	DOWN
Rv3529c	Rv3529c	Function unknown	Conserved hypothetical protein	conserved hypotheticals	-0.680049	4.17296	20.7384	0.000248293	0.00197789	1.60219	DOWN
serX	Rvnt42	-	tRNA-Ser (CGA)	stable RNAs	-0.681269	4.08053	14.7772	0.00119609	0.0068735	1.60355	DOWN
PPE6	Rv0305c	Function unknown	PPE family protein PPE6	PE/PPE	-0.681755	6.33176	12.6418	0.00229624	0.0114237	1.60409	DOWN
pks3	Rv1180	Potentially involved in some intermediate steps for the synthesis of a polyketide molecule which may be involved in secondary metabolism. Supposedly involved in stationary-phase survival.	Probable polyketide beta-ketoacyl synthase Pks3	lipid metabolism	-0.683274	8.54771	54.243	7.99056e-07	1.93674e-05	1.60578	DOWN
kshA	Rv3526	Predicted to be involved in lipid catabolism	Oxygenase component of 3-ketosteroid-9-alpha-hydroxylase KshA	intermediary metabolism and respiration	-0.683842	7.19131	41.6246	4.618e-06	7.81136e-05	1.60641	DOWN
whiB1	Rv3219	Involved in transcriptional mechanism.	Transcriptional regulatory protein WhiB-like WhiB1. Contains [4FE-4S]2+ cluster.	regulatory proteins	-0.684642	10.5437	14.503	0.00135176	0.00758744	1.6073	DOWN
rpmG1	Rv2057c	Involved in translation	50S ribosomal protein L33 RpmG1	information pathways	-0.685207	3.68389	13.2026	0.00191038	0.00992647	1.60793	DOWN
Rv2189c	Rv2189c	Unknown	Conserved hypothetical protein	conserved hypotheticals	-0.685894	7.0882	41.9611	4.386e-06	7.55658e-05	1.6087	DOWN
mprB	Rv0982	Sensor part of a two component regulatory system (MPRAB system)	Two component sensor kinase MprB	regulatory proteins	-0.688848	8.9549	75.3744	7.74599e-08	2.68447e-06	1.612	DOWN
Rv3675	Rv3675	Unknown	Possible membrane protein	cell wall and cell processes	-0.689498	6.4485	41.9531	4.39137e-06	7.55658e-05	1.61272	DOWN
trbB	Rv3659c	Function unknown	Conserved hypothetical protein	conserved hypotheticals	-0.690137	4.41769	13.7124	0.001637	0.00882912	1.61344	DOWN
gmhA	Rv0113	Involved in biosynthesis of nucleotide-activated glycero-manno-heptose: synthesis of glyceromannoheptose 7-phosphate (inner core lipopolysaccharide biosynthesis) [catalytic activity: D-sedoheptulose 7-phosphate = D-glycero-alpha,beta-D-manno-heptose 7-phosphate].	Probable sedoheptulose-7-phosphate isomerase GmhA (phosphoheptose isomerase)	cell wall and cell processes	-0.691113	6.60386	9.26442	0.00717898	0.0270231	1.61453	DOWN
accD2	Rv0974c	Involved in fatty acid metabolism.	Probable acetyl-/propionyl-CoA carboxylase (beta subunit) AccD2	lipid metabolism	-0.691865	5.43501	35.7382	1.19873e-05	0.000173904	1.61537	DOWN
Rv3430c	Rv3430c	Involved in the transposition of the insertion sequence IS1540.	Possible transposase	insertion seqs and phages	-0.692043	4.44907	12.0869	0.00270602	0.0129752	1.61557	DOWN
Rv2825c	Rv2825c	Function unknown	Conserved hypothetical protein	conserved hypotheticals	-0.696848	4.73473	9.56044	0.0063235	0.0245468	1.62096	DOWN
Rv2073c	Rv2073c	Unknown	Probable shortchain dehydrogenase	intermediary metabolism and respiration	-0.697412	4.3234	15.8336	0.000885816	0.00542545	1.62159	DOWN
hsaA	Rv3570c	Function unknown; probably involved in cellular metabolism. Predicted to be involved in lipid catabolism.	Possible oxidoreductase. Possible 3-hydroxy-9,10-seconandrost-1,3,5(10)-triene-9,17-dione hydroxylase.	intermediary metabolism and respiration	-0.698658	7.27693	37.5042	8.90639e-06	0.000136165	1.62299	DOWN
vapC47	Rv3408	Unknown	Possible toxin VapC47. Contains PIN domain.	virulence, detoxification, adaptation	-0.699194	9.36425	55.5683	6.77e-07	1.70329e-05	1.6236	DOWN
aspT	Rvnt12	-	tRNA-Asp (GTC)	stable RNAs	-0.705681	5.64107	9.29416	0.00710379	0.0268163	1.63091	DOWN
mazE2	Rv0660c	Function unknown	Possible antitoxin MazE2	virulence, detoxification, adaptation	-0.706037	7.57725	10.7919	0.0042536	0.0182395	1.63132	DOWN
mpg	Rv1688	Thought to be involved in base excision repair.	Possible 3-methyladenine DNA glycosylase Mpg	information pathways	-0.707608	3.47295	15.3253	0.00102219	0.00603746	1.63309	DOWN
mce1R	Rv0165c	Involved in transcriptional mechanism	Probable transcriptional regulatory protein Mce1R (probably GntR-family)	regulatory proteins	-0.710096	7.01007	51.055	1.20608e-06	2.66343e-05	1.63591	DOWN
PE_PGRS5	Rv0297	Function unknown	PE-PGRS family protein PE_PGRS5	PE/PPE	-0.711202	7.97611	8.29395	0.010203	0.0354518	1.63717	DOWN
fadD16	Rv0852	Function unknown, but involved in lipid degradation.	Possible fatty-acid-CoA ligase FadD16 (fatty-acid-CoA synthetase) (fatty-acid-CoA synthase)	lipid metabolism	-0.711334	4.85591	26.8481	6.35819e-05	0.000666855	1.63732	DOWN
fadD34	Rv0035	Function unknown, but involved in lipid degradation.	Probable fatty-acid-CoA ligase FadD34 (fatty-acid-CoA synthetase) (fatty-acid-CoA synthase)	lipid metabolism	-0.712432	5.10645	14.0972	0.00145952	0.0080915	1.63856	DOWN
Rv3169	Rv3169	Function unknown	Conserved protein	conserved hypotheticals	-0.712724	5.90941	20.0883	0.000290862	0.00224937	1.6389	DOWN
Rv0039c	Rv0039c	Unknown	Possible conserved transmembrane protein	cell wall and cell processes	-0.713167	6.50371	36.6116	1.03366e-05	0.00015279	1.6394	DOWN
Rv3479	Rv3479	Unknown	Possible transmembrane protein	cell wall and cell processes	-0.714118	9.61237	22.8314	0.00015529	0.00135367	1.64048	DOWN
Rv3657c	Rv3657c	Unknown	Possible conserved alanine rich membrane protein	cell wall and cell processes	-0.714699	3.04627	8.39869	0.00961426	0.0342137	1.64114	DOWN
Rv1871c	Rv1871c	Function unknown	Conserved protein	conserved hypotheticals	-0.715434	11.1092	66.8591	1.84614e-07	5.55939e-06	1.64198	DOWN
Rv0157A	Rv0157A	Unknown	Conserved protein	conserved hypotheticals	-0.718886	5.90774	24.2518	0.000110567	0.00102988	1.64591	DOWN
Rv3658c	Rv3658c	Unknown	Probable conserved transmembrane protein	cell wall and cell processes	-0.718918	5.6079	30.1162	3.31763e-05	0.000398416	1.64595	DOWN
Rv0500A	Rv0500A	Function unknown	Conserved protein	conserved hypotheticals	-0.730856	7.28612	13.5065	0.00181095	0.0095598	1.65962	DOWN
Rv1939	Rv1939	Function unknown; probably involved in cellular metabolism	Probable oxidoreductase	intermediary metabolism and respiration	-0.731995	2.88069	8.51882	0.00919516	0.0331379	1.66093	DOWN
PE_PGRS53	Rv3507	Function unknown	PE-PGRS family protein PE_PGRS53	PE/PPE	-0.734273	7.08558	12.1797	0.00271844	0.0130034	1.66356	DOWN
rpfB	Rv1009	Thought to promote the resuscitation and growth of dormant, nongrowing cells. Could also stimulate the growth of several other high G+C gram+ organisms, e.g. Mycobacterium avium, Mycobacterium bovis (BCG), Mycobacterium kansasii, Mycobacterium smegmatis.	Probable resuscitation-promoting factor RpfB	cell wall and cell processes	-0.734797	8.28288	32.1681	2.25697e-05	0.000287546	1.66416	DOWN
mbtL	Rv1344	Thought to be involved in the biogenesis of the hydroxyphenyloxazoline-containing siderophore mycobactins	Acyl carrier protein (ACP) MbtL	lipid metabolism	-0.738094	5.17202	7.32278	0.0147503	0.0472081	1.66797	DOWN
Rv1986	Rv1986	Unknown; possibly involved in transport of lysine across the membrane.	Probable conserved integral membrane protein	cell wall and cell processes	-0.73817	4.70334	14.3107	0.00137043	0.00766169	1.66806	DOWN
Rv0263c	Rv0263c	Function unknown	Conserved hypothetical protein	conserved hypotheticals	-0.738199	6.0696	46.1212	2.37387e-06	4.45101e-05	1.66809	DOWN
Rv0276	Rv0276	Function unknown	Conserved hypothetical protein	conserved hypotheticals	-0.739765	8.89273	75.3568	7.75931e-08	2.68447e-06	1.6699	DOWN
Rv0325	Rv0325	Unknown	Hypothetical protein	unknown	-0.741331	3.13136	9.77484	0.0058528	0.0232541	1.67172	DOWN
PPE10	Rv0442c	Function unknown	PPE family protein PPE10	PE/PPE	-0.741521	5.9226	16.4135	0.000763995	0.00480879	1.67194	DOWN
Rv3530c	Rv3530c	Function unknown; probably involved in cellular metabolism.	Possible oxidoreductase	intermediary metabolism and respiration	-0.742998	3.98355	17.1991	0.000609871	0.00404039	1.67365	DOWN
moeW	Rv2338c	Involved in molybdoptenum cofactor biosynthesis; thought to be involved in the biosynthesis of a demolybdo-cofactor (molybdopterin), necessary for molybdo-enzymes.	Possible molybdopterin biosynthesis protein MoeW	intermediary metabolism and respiration	-0.744808	6.76616	7.89504	0.0118453	0.0399025	1.67575	DOWN
Rv0312	Rv0312	Function unknown	Conserved hypothetical proline and threonine rich protein	conserved hypotheticals	-0.744855	7.90386	108.447	5e-09	2.82226e-07	1.67581	DOWN
echA16	Rv2831	Could possibly oxidize fatty acids using specific components [catalytic activity: (3S)-3-hydroxyacyl-CoA = trans-2(or 3)-enoyl-CoA + H(2)O].	Probable enoyl-CoA hydratase EchA16 (enoyl hydrase) (unsaturated acyl-CoA hydratase) (crotonase)	lipid metabolism	-0.745002	5.72321	15.1196	0.00108786	0.00635916	1.67598	DOWN
relF	Rv2865	Function unknown	Antitoxin RelF	virulence, detoxification, adaptation	-0.746404	4.52762	8.53599	0.00919526	0.0331379	1.67761	DOWN
accA2	Rv0973c	This protein carries two functions: biotin carboxyl carrier protein and biotin carboxyltransferase. Involved in the first step of long-chain fatty acid synthesis [catalytic activity: ATP + biotin-carboxyl-carrier protein + CO(2) = ADP + phosphate + carboxybiotin-carboxyl-carrier protein].	Probable acetyl-/propionyl-coenzyme A carboxylase alpha chain (alpha subunit) AccA2: biotin carboxylase + biotin carboxyl carrier protein (BCCP)	lipid metabolism	-0.746647	6.21491	32.5992	2.08586e-05	0.000267461	1.67789	DOWN
sirA	Rv2391	Catalyzes the reduction of sulfite to sulfide, in the biosynthesis of sulfur-containing amino acids and co-factors	Ferredoxin-dependent sulfite reductase SirA	intermediary metabolism and respiration	-0.747148	10.8759	34.3988	1.51196e-05	0.000208682	1.67847	DOWN
fadD13	Rv3089	Function unknown, but involved in lipid degradation.	Probable chain -fatty-acid-CoA ligase FadD13 (fatty-acyl-CoA synthetase)	lipid metabolism	-0.750596	6.70448	51.6395	1.11678e-06	2.49394e-05	1.68249	DOWN
Rv3491	Rv3491	Unknown	Unknown protein	conserved hypotheticals	-0.753242	7.55151	97.7237	1.10791e-08	5.79465e-07	1.68558	DOWN
Rv0976c	Rv0976c	Function unknown	Conserved hypothetical protein	conserved hypotheticals	-0.753732	5.6659	50.241	1.34395e-06	2.87215e-05	1.68615	DOWN
Rv3583c	Rv3583c	Involved in transcriptional mechanism.	Possible transcription factor	regulatory proteins	-0.755187	11.0148	36.8405	9.94685e-06	0.000149203	1.68785	DOWN
Rv0142	Rv0142	Function unknown	Conserved hypothetical protein	conserved hypotheticals	-0.758174	6.40227	47.318	2.00468e-06	3.90617e-05	1.69135	DOWN
Rv0953c	Rv0953c	Function unknown; probably involved in cellular metabolism.	Possible oxidoreductase	intermediary metabolism and respiration	-0.759685	4.50796	14.9994	0.00112191	0.00654066	1.69312	DOWN
murE	Rv2158c	Involved in cell wall formation; peptidoglycan biosynthesis.	Probable UDP-N-acetylmuramoylalanyl-D-glutamate-2,6-diaminopimelate ligase MurE	cell wall and cell processes	-0.759716	9.46958	18.4254	0.000467939	0.00323555	1.69316	DOWN
Rv3472	Rv3472	Function unknown	Conserved protein	conserved hypotheticals	-0.761151	4.53875	16.1286	0.000816061	0.00506851	1.69484	DOWN
Rv2293c	Rv2293c	Unknown	Conserved hypothetical protein	conserved hypotheticals	-0.762672	5.53465	15.3589	0.00101394	0.00599762	1.69663	DOWN
Rv2730	Rv2730	Unknown	Hypothetical protein	conserved hypotheticals	-0.762917	4.30691	12.3553	0.00248527	0.0121742	1.69692	DOWN
vapB30	Rv0623	Unknown	Possible antitoxin VapB30	virulence, detoxification, adaptation	-0.763731	5.17777	15.6905	0.000922017	0.00559545	1.69788	DOWN
cyp137	Rv3685c	Cytochromes P450 are a group of heme-thiolate monooxygenases. They oxidize a variety of structurally unrelated compounds, including steroids, fatty acids, and xenobiotics.	Probable cytochrome P450 137 Cyp137	intermediary metabolism and respiration	-0.764643	8.2724	61.0841	3.50472e-07	9.67449e-06	1.69895	DOWN
trcR	Rv1033c	Sensor part of the two component regulatory system TRCS/TRCR. Involved in transcriptional autoactivation: TRCR activates its own expression by interacting with the at-rich sequence of the TRCR promoter.	Two component transcriptional regulator TrcR	regulatory proteins	-0.764731	5.94833	19.2341	0.000359694	0.00261662	1.69905	DOWN
Rv3113	Rv3113	Function unknown	Possible phosphatase	intermediary metabolism and respiration	-0.765431	2.57594	9.03591	0.00761112	0.0283154	1.69988	DOWN
Rv0997	Rv0997	Unknown	Hypothetical protein	conserved hypotheticals	-0.765754	6.39717	31.3526	2.62514e-05	0.000327074	1.70026	DOWN
Rv3058c	Rv3058c	Involved in transcriptional mechanism.	Possible transcriptional regulatory protein (probably TetR-family)	regulatory proteins	-0.765872	7.33645	118.804	2.43952e-09	1.44733e-07	1.7004	DOWN
Rv2021c	Rv2021c	Thought to be involved in transcriptional mechanism.	Transcriptional regulatory protein	regulatory proteins	-0.76979	5.77033	29.9461	3.42795e-05	0.000405855	1.70502	DOWN
Rv0966c	Rv0966c	Function unknown	Conserved protein	conserved hypotheticals	-0.770503	7.14498	13.9686	0.00157927	0.00862309	1.70586	DOWN
Rv0246	Rv0246	Unknown	Probable conserved integral membrane protein	cell wall and cell processes	-0.771532	5.14436	24.8097	9.78814e-05	0.000942079	1.70708	DOWN
Rv1152	Rv1152	Involved in transcriptional mechanism	Probable transcriptional regulatory protein	regulatory proteins	-0.771884	5.37267	23.8302	0.00012137	0.00109896	1.7075	DOWN
add	Rv3313c	Catalyzes hydrolytic deamination of adenosine and generates inosine [catalytic activity: adenosine + H(2)O = inosine + NH(3) (also may act on deoxyadenosine)].	Probable adenosine deaminase Add (adenosine aminohydrolase)	intermediary metabolism and respiration	-0.776933	6.85711	54.4672	7.76798e-07	1.89434e-05	1.71348	DOWN
Rv1425	Rv1425	May be involved in synthesis of triacylglycerol	Possible triacylglycerol synthase (diacylglycerol acyltransferase)	lipid metabolism	-0.780265	7.17191	71.3167	1.15945e-07	3.80893e-06	1.71745	DOWN
Rv3098A	Rv3098A	Possible mRNA interferase	PemK-like protein	virulence, detoxification, adaptation	-0.780701	6.14043	8.02497	0.0112797	0.0382892	1.71797	DOWN
Rv2256c	Rv2256c	Unknown	Conserved hypothetical protein	conserved hypotheticals	-0.783518	9.1764	33.5939	1.74347e-05	0.000233783	1.72132	DOWN
Rv1707	Rv1707	Unknown; possibly involved in transport of sulfate across the membrane.	Probable conserved transmembrane protein	cell wall and cell processes	-0.784884	7.75096	91.0168	1.9e-08	8.82207e-07	1.72295	DOWN
Rv2265	Rv2265	Unknown	Possible conserved integral membrane protein	cell wall and cell processes	-0.786986	3.81185	12.0804	0.00271164	0.0129864	1.72547	DOWN
Rv3654c	Rv3654c	Function unknown	Conserved hypothetical protein	conserved hypotheticals	-0.789721	3.74936	9.77331	0.00585595	0.0232541	1.72874	DOWN
acrA1	Rv3391	Function unknown; involved in cellular metabolism	Possible multi-functional enzyme with acyl-CoA-reductase activity AcrA1	lipid metabolism	-0.792094	6.48499	28.4007	4.64006e-05	0.000518097	1.73159	DOWN
Rv2629	Rv2629	Function unknown	Conserved protein	conserved hypotheticals	-0.794315	7.44064	55.2903	7.00801e-07	1.752e-05	1.73425	DOWN
lpqG	Rv3623	Unknown	Probable conserved lipoprotein LpqG	cell wall and cell processes	-0.795026	5.87195	45.3721	2.6432e-06	4.90099e-05	1.73511	DOWN
Rv3087	Rv3087	May be involved in synthesis of triacylglycerol	Possible triacylglycerol synthase (diacylglycerol acyltransferase)	lipid metabolism	-0.801312	7.01685	19.8679	0.000312919	0.00238041	1.74269	DOWN
PE_PGRS39	Rv2340c	Function unknown	PE-PGRS family protein PE_PGRS39	PE/PPE	-0.801784	6.81328	40.4018	5.58386e-06	9.17184e-05	1.74326	DOWN
Rv3405c	Rv3405c	May be involved in transcriptional mechanism.	Possible transcriptional regulatory protein	regulatory proteins	-0.802687	5.36214	25.9579	7.65643e-05	0.000776385	1.74435	DOWN
fadE13	Rv0975c	Function unknown, but involved in lipid degradation.	Probable acyl-CoA dehydrogenase FadE13	lipid metabolism	-0.803194	5.23526	19.6954	0.00032051	0.00242672	1.74496	DOWN
Rv2640c	Rv2640c	Involved in transcriptional mechanism.	Possible transcriptional regulatory protein (probably ArsR-family)	regulatory proteins	-0.803605	4.36612	15.4239	0.000993983	0.00592669	1.74546	DOWN
mce1C	Rv0171	Unknown, but thought to be involved in host cell invasion.	Mce-family protein Mce1C	virulence, detoxification, adaptation	-0.803796	10.118	52.6033	9.85159e-07	2.29006e-05	1.74569	DOWN
Rv2695	Rv2695	Function unknown	Conserved hypothetical alanine rich protein	conserved hypotheticals	-0.806327	4.39555	18.9224	0.00038919	0.00276605	1.74875	DOWN
Rv3531c	Rv3531c	Unknown	Hypothetical protein	conserved hypotheticals	-0.808733	4.44341	26.4306	6.93371e-05	0.000715883	1.75167	DOWN
lppT	Rv1799	Unknown	Probable lipoprotein LppT	cell wall and cell processes	-0.80888	4.58257	25.1971	9.0027e-05	0.000885786	1.75185	DOWN
Rv2731	Rv2731	Function unknown	Conserved alanine and arginine rich protein	conserved hypotheticals	-0.813101	7.41973	45.5643	2.571e-06	4.798e-05	1.75698	DOWN
Rv0047c	Rv0047c	Function unknown	Conserved protein	conserved hypotheticals	-0.816066	7.71413	54.9422	7.31887e-07	1.80699e-05	1.7606	DOWN
Rv1535	Rv1535	Unknown	Unknown protein	conserved hypotheticals	-0.818525	8.08508	44.6935	2.91677e-06	5.27007e-05	1.7636	DOWN
PE_PGRS4	Rv0279c	Function unknown	PE-PGRS family protein PE_PGRS4	PE/PPE	-0.821886	6.1563	10.8601	0.00415862	0.0178919	1.76772	DOWN
Rv0579	Rv0579	Function unknown	Conserved hypothetical protein	conserved hypotheticals	-0.821913	6.41813	67.0043	1.81766e-07	5.51543e-06	1.76775	DOWN
PE_PGRS14	Rv0834c	Function unknown	PE-PGRS family protein PE_PGRS14	PE/PPE	-0.822607	7.42975	14.9289	0.00119659	0.0068735	1.7686	DOWN
Rv1179c	Rv1179c	Unknown	Unknown protein	conserved hypotheticals	-0.822976	7.80759	83.2407	3.71929e-08	1.54e-06	1.76905	DOWN
vapB26	Rv0581	Unknown	Possible antitoxin VapB26	virulence, detoxification, adaptation	-0.824406	5.50266	16.7883	0.000691518	0.00447056	1.77081	DOWN
esxO	Rv2346c	Function unknown	Putative ESAT-6 like protein EsxO (ESAT-6 like protein 6)	cell wall and cell processes	-0.825041	8.16351	73.3609	9.44094e-08	3.18032e-06	1.77159	DOWN
echA10	Rv1142c	Could possibly oxidize fatty acids using specific components [catalytic activity: (3S)-3-hydroxyacyl-CoA = trans-2(or 3)-enoyl-CoA + H(2)O].	Probable enoyl-CoA hydratase EchA10 (enoyl hydrase) (unsaturated acyl-CoA hydratase) (crotonase)	lipid metabolism	-0.830027	6.85074	53.9734	8.26763e-07	1.99175e-05	1.77772	DOWN
Rv3660c	Rv3660c	Possibly plays a regulatory role in celular differentiation.	Conserved hypothetical protein	virulence, detoxification, adaptation	-0.830353	5.47875	32.2852	2.209e-05	0.00028234	1.77812	DOWN
cysH	Rv2392	Involved in the sulfate activation pathway (at the third step) in the reductive branch of the cysteine biosynthetic pathway. Reduces activated sulfate into sulfite [catalytic activity: 5-phosphoadenosine 3-phosphosulfate + reduced thioredoxin = phosphoadenosine phosphate + oxidized thioredoxin + sulfite].	Probable 3'-phosphoadenosine 5'-phosphosulfate reductase CysH (PAPS reductase, thioredoxin DEP.) (padops reductase) (3'- phosphoadenylylsulfate reductase) (PAPS sulfotransferase)	intermediary metabolism and respiration	-0.83091	9.36459	36.5255	1.04874e-05	0.000154398	1.77881	DOWN
gluU	Rvnt35	-	tRNA-Glu (CTC)	stable RNAs	-0.831984	5.58463	16.7939	0.000690469	0.00447056	1.78013	DOWN
yrbE3A	Rv1964	Unknown	Conserved hypothetical integral membrane protein YrbE3A	virulence, detoxification, adaptation	-0.837399	3.74616	32.7538	2.02803e-05	0.000261735	1.78683	DOWN
Rv2413c	Rv2413c	Function unknown	Conserved hypothetical protein	conserved hypotheticals	-0.84017	5.20615	38.6319	7.4049e-06	0.000116803	1.79026	DOWN
Rv0268c	Rv0268c	Unknown	Hypothetical protein	conserved hypotheticals	-0.843334	7.15406	18.6201	0.000445414	0.00311712	1.79419	DOWN
parE2	Rv2142c	Unknown	Possible toxin ParE2	virulence, detoxification, adaptation	-0.848836	5.31306	10.1283	0.00531722	0.0217225	1.80105	DOWN
fadE17	Rv1934c	Function unknown, but supposed involvement in lipid degradation.	Probable acyl-CoA dehydrogenase FadE17	lipid metabolism	-0.849074	2.89955	12.3064	0.00252396	0.012295	1.80134	DOWN
PE_PGRS44	Rv2591	Function unknown	PE-PGRS family protein PE_PGRS44	PE/PPE	-0.849323	7.23729	43.1232	3.67892e-06	6.49943e-05	1.80166	DOWN
desA3	Rv3229c	Thought to be involved in lipid metabolism [catalytic activity: linoleoyl-CoA + ah(2) + O(2) = gamma-linolenoyl-CoA + a + 2 H(2)O]	Possible linoleoyl-CoA desaturase (delta(6)-desaturase)	lipid metabolism	-0.849564	10.8516	77.7819	6.14836e-08	2.35e-06	1.80196	DOWN
fadD9	Rv2590	Function unknown, but involved in lipid degradation.	Probable fatty-acid-CoA ligase FadD9 (fatty-acid-CoA synthetase) (fatty-acid-CoA synthase)	lipid metabolism	-0.852702	10.1159	30.2467	3.33154e-05	0.000398881	1.80588	DOWN
Rv1754c	Rv1754c	Function unknown	Conserved protein	conserved hypotheticals	-0.852883	6.88808	75.9958	7.29348e-08	2.635e-06	1.80611	DOWN
usfY	Rv3288c	Function unknown	Putative protein UsfY	conserved hypotheticals	-0.85505	4.79748	23.9102	0.000119233	0.00108704	1.80882	DOWN
vapB28	Rv0608	Unknown	Possible antitoxin VapB28	virulence, detoxification, adaptation	-0.855574	6.28952	37.6632	8.67554e-06	0.000133768	1.80948	DOWN
PPE52	Rv3144c	Function unknown	PPE family protein PPE52	PE/PPE	-0.862752	7.88233	35.3416	1.28322e-05	0.000182171	1.8185	DOWN
ephB	Rv1938	This enzyme acts on epoxides (alkene oxides, oxiranes) and arene oxides. Plays a role in xenobiotic metabolism by degrading potential toxic epoxides. Also determines steady-state levels of physiological mediators.	Probable epoxide hydrolase EphB (epoxide hydratase)	virulence, detoxification, adaptation	-0.868544	4.00866	37.6585	8.68227e-06	0.000133768	1.82582	DOWN
mce3B	Rv1967	Unknown, but thought to be involved in host cell invasion.	Mce-family protein Mce3B	virulence, detoxification, adaptation	-0.875545	3.33434	10.3345	0.00482334	0.0202886	1.8347	DOWN
parD1	Rv1960c	Function unknown	Possible antitoxin ParD1	virulence, detoxification, adaptation	-0.875663	5.41603	18.7793	0.00041063	0.00289921	1.83485	DOWN
Rv1405c	Rv1405c	Causes methylation	Putative methyltransferase	intermediary metabolism and respiration	-0.880382	3.15703	7.43376	0.013884	0.045052	1.84086	DOWN
Rv0232	Rv0232	Involved in transcriptional mechanism.	Probable transcriptional regulatory protein (probably TetR/AcrR-family)	regulatory proteins	-0.880891	7.2706	42.7636	3.88315e-06	6.79979e-05	1.84151	DOWN
Rv3733c	Rv3733c	Function unknown	Conserved hypothetical protein	conserved hypotheticals	-0.883501	6.95093	37.1371	9.46611e-06	0.000143617	1.84485	DOWN
Rv1188	Rv1188	Oxidizes proline to glutamate for use as a carbon and nitrogen source [catalytic activity: L-proline + acceptor + H2O = (S)-1-pyrroline-5-carboxylate + reduced acceptor]	Probable proline dehydrogenase	intermediary metabolism and respiration	-0.884797	4.17509	14.11	0.00145402	0.00808352	1.8465	DOWN
tgs2	Rv3734c	May be involved in synthesis of triacylglycerol	Putative triacylglycerol synthase (diacylglycerol acyltransferase) Tgs2	lipid metabolism	-0.886448	8.16099	66.3723	1.94525e-07	5.77042e-06	1.84862	DOWN
mesT	Rv3176c	Biotransformation enzyme that acts on a variety of epoxides and arene oxides. Catalyzes the hydrolysis of arene and epoxides to less reactive and more water soluble dihydrodiols by the trans addition of water [catalytic activity: an epoxide + H(2)O = a glycol].	Probable epoxide hydrolase MesT (epoxide hydratase) (arene-oxide hydratase)	virulence, detoxification, adaptation	-0.887668	4.30659	23.8919	0.000119718	0.00108897	1.85018	DOWN
ctpD	Rv1469	Cation-transporting ATPase; possibly catalyzes the transport of a cation (possibly cadmium) with the hydrolyse of ATP [catalytic activity: ATP + H(2)O + cation(in) = ADP + phosphate + cation(out)].	Probable cation transporter P-type ATPase D CtpD	cell wall and cell processes	-0.889565	6.94259	48.0231	1.81733e-06	3.57619e-05	1.85262	DOWN
Rv2779c	Rv2779c	Involved in transcriptional mechanism.	Possible transcriptional regulatory protein (probably Lrp/AsnC-family)	regulatory proteins	-0.891883	5.59109	15.7228	0.000957802	0.00578612	1.8556	DOWN
nrdZ	Rv0570	Involved in the DNA replication pathway (at the first reaction). Provides the precursors necessary for DNA synthesis [catalytic activity: 2'-deoxyribonucleoside diphosphate + oxidized thioredoxin + H2O = ribonucleoside diphosphate + reduced thioredoxin].	Probable ribonucleoside-diphosphate reductase (large subunit) NrdZ (ribonucleotide reductase)	information pathways	-0.89295	6.57512	62.9793	2.82536e-07	8.25794e-06	1.85697	DOWN
Rv0909	Rv0909	Function unknown	Conserved hypothetical protein	conserved hypotheticals	-0.894203	7.32693	12.9859	0.00211883	0.0107332	1.85858	DOWN
rsfA	Rv1365c	Regulates negatively Rv3287c|RSBW|USFX. Regulated by redox potential.	Anti-anti-sigma factor RsfA (anti-sigma factor antagonist) (regulator of sigma F A)	information pathways	-0.898843	5.53135	35.4311	1.2636e-05	0.000181329	1.86457	DOWN
Rv0034	Rv0034	Function unknown	Conserved hypothetical protein	conserved hypotheticals	-0.900272	3.34138	13.7752	0.00160643	0.00871155	1.86642	DOWN
echA7	Rv0971c	Could possibly oxidize fatty acids using specific components [catalytic activity: (3S)-3-hydroxyacyl-CoA = trans-2(or 3)-enoyl-CoA + H(2)O].	Probable enoyl-CoA hydratase EchA7 (enoyl hydrase) (unsaturated acyl-CoA hydratase) (crotonase)	lipid metabolism	-0.901294	4.97421	28.585	4.47304e-05	0.000502269	1.86774	DOWN
PE_PGRS7	Rv0578c	Function unknown	PE-PGRS family protein PE_PGRS7	PE/PPE	-0.901335	9.34517	24.8415	0.000105329	0.00099263	1.86779	DOWN
Rv3742c	Rv3742c	Function unknown; probably involved in cellular metabolism.	Possible oxidoreductase	intermediary metabolism and respiration	-0.904179	3.41024	14.9985	0.0011222	0.00654066	1.87148	DOWN
Rv2302	Rv2302	Function unknown	Conserved protein	conserved hypotheticals	-0.908125	6.78389	62.52	2.9754e-07	8.448e-06	1.8766	DOWN
vapB12	Rv1721c	Unknown	Possible antitoxin VapB12	virulence, detoxification, adaptation	-0.913092	3.30788	9.65264	0.0061091	0.023972	1.88308	DOWN
Rv1154c	Rv1154c	Unknown	Hypothetical protein	conserved hypotheticals	-0.917223	4.66198	26.7862	6.44002e-05	0.000673661	1.88848	DOWN
esxP	Rv2347c	Function unknown	Putative ESAT-6 like protein EsxP (ESAT-6 like protein 7)	cell wall and cell processes	-0.921692	6.70519	14.4989	0.00135333	0.00758744	1.89434	DOWN
Rv0634A	Rv0634A	Unknown	Unknown protein	conserved hypotheticals	-0.924096	7.24256	17.3484	0.000618012	0.0040605	1.8975	DOWN
fdxD	Rv3503c	Ferredoxins are iron-sulfur proteins that transfer electrons in a wide variety of metabolic reactions.	Probable ferredoxin FdxD	intermediary metabolism and respiration	-0.934329	4.61596	15.4052	0.0010129	0.00599762	1.911	DOWN
Rv3831	Rv3831	Unknown	Hypothetical protein	conserved hypotheticals	-0.936493	4.13592	25.3165	8.77514e-05	0.000867691	1.91387	DOWN
lprJ	Rv1690	Unknown	Probable lipoprotein LprJ	cell wall and cell processes	-0.937301	5.97517	75.6665	7.52956e-08	2.67232e-06	1.91494	DOWN
bioF2	Rv0032	Could be involved in biotin biosynthesis (at the first step) [catalytic activity: 6-carboxyhexanoyl-CoA + L-alanine = 8-amino-7-oxononanoate + CoA + CO2].	Possible 8-amino-7-oxononanoate synthase BioF2 (AONS) (8-amino-7-ketopelargonate synthase) (7-keto-8-amino-pelargonic acid synthetase) (7-KAP synthetase) (L-alanine--pimelyl CoA ligase)	intermediary metabolism and respiration	-0.937627	5.50843	52.4753	1.00161e-06	2.29304e-05	1.91538	DOWN
PE31	Rv3477	Function unknown	PE family protein PE31	PE/PPE	-0.938087	10.3423	185.975	6.6412e-11	6.28542e-09	1.91599	DOWN
Rv3656c	Rv3656c	Function unknown	Conserved hypothetical protein	conserved hypotheticals	-0.938474	2.72666	9.9274	0.00554962	0.0224184	1.9165	DOWN
lpqD	Rv3390	Unknown	Probable conserved lipoprotein LpqD	cell wall and cell processes	-0.942469	6.51358	77.9073	6.07582e-08	2.34479e-06	1.92181	DOWN
vapB47	Rv3407	Unknown	Possible antitoxin VapB47	virulence, detoxification, adaptation	-0.942776	9.78434	49.7329	1.43885e-06	3.02615e-05	1.92222	DOWN
Rv1936	Rv1936	Function unknown; probably involved in cellular metabolism	Possible monooxygenase	intermediary metabolism and respiration	-0.9431	4.42838	36.9519	9.7631e-06	0.000147001	1.92266	DOWN
ephA	Rv3617	Biotransformation enzyme that catalyzes the hydrolysis of epoxides (alkene oxides, oxiranes) and arene oxides to less reactive and more water soluble dihydrodiols by the trans addition of water. Thought to be involved in detoxification reactions following oxidative damage to lipids [catalytic activity: an epoxide + H(2)O = a glycol].	Probable epoxide hydrolase EphA (epoxide hydratase) (arene-oxide hydratase)	virulence, detoxification, adaptation	-0.943289	6.22407	43.0834	3.70093e-06	6.50938e-05	1.92291	DOWN
Rv3760	Rv3760	Unknown	Possible conserved membrane protein	cell wall and cell processes	-0.945084	4.44393	21.1772	0.000223496	0.00180936	1.9253	DOWN
Rv1904	Rv1904	Function unknown	Conserved hypothetical protein	conserved hypotheticals	-0.947213	8.20653	95.0935	1.36422e-08	6.77848e-07	1.92814	DOWN
adhE1	Rv0162c	Dehydrogeneses a alcohol (OXIDO-reduction) [catalytic activity: an alcohol + NAD+ = an aldehyde or ketone + NADH].	Probable zinc-type alcohol dehydrogenase (E subunit) AdhE1	intermediary metabolism and respiration	-0.947503	5.52892	29.0154	4.1085e-05	0.000472003	1.92853	DOWN
vapC12	Rv1720c	Unknown	Possible toxin VapC12	virulence, detoxification, adaptation	-0.948432	3.3044	13.7766	0.00160577	0.00871155	1.92977	DOWN
Rv1556	Rv1556	Possibly involved in a transcriptional mechanism	Possible regulatory protein	regulatory proteins	-0.949051	4.74111	24.7984	9.8122e-05	0.000942113	1.9306	DOWN
Rv3168	Rv3168	Confers resistance to aminoglycoside antibiotics	Putative aminoglycoside phosphotransferase	virulence, detoxification, adaptation	-0.956887	4.72262	31.3365	2.63305e-05	0.000327074	1.94112	DOWN
parD2	Rv2142A	Unknown	Possible antitoxin ParD2	virulence, detoxification, adaptation	-0.964328	6.08618	8.39161	0.00984123	0.0347178	1.95115	DOWN
che1	Rv2393	Possibly involved in inserting FE2+ into sirohydrochlorin to produce siroheme, required for SIRA (Rv2391) function	Ferrochelatase Che1	intermediary metabolism and respiration	-0.970126	9.28131	41.9018	4.607e-06	7.81136e-05	1.95901	DOWN
Rv2159c	Rv2159c	Unknown	Conserved protein	conserved hypotheticals	-0.979441	9.55665	15.1168	0.00113459	0.00658391	1.9717	DOWN
Rv2390c	Rv2390c	Function unknown	Conserved hypothetical protein	conserved hypotheticals	-0.981468	4.65349	19.4254	0.000342829	0.00253591	1.97447	DOWN
Rv2137c	Rv2137c	Unknown	Conserved hypothetical protein	conserved hypotheticals	-0.981519	10.3793	52.6919	9.74e-07	2.27735e-05	1.97454	DOWN
Rv2489c	Rv2489c	Unknown	Hypothetical alanine rich protein	conserved hypotheticals	-0.985232	2.30367	9.05256	0.00756549	0.0281845	1.97963	DOWN
Rv0076c	Rv0076c	Unknown	Probable membrane protein	cell wall and cell processes	-0.986884	3.2363	12.455	0.00240854	0.0118931	1.9819	DOWN
lysU	Rvnt30	-	tRNA-Lys (CTT)	stable RNAs	-0.990482	5.38458	8.87636	0.00824682	0.030381	1.98685	DOWN
Rv0374c	Rv0374c	Function unknown; probably involved in cellular metabolism [catalytic activity: CO + H(2)O + acceptor = CO(2) + reduced acceptor].	Probable carbon monoxyde dehydrogenase (small chain)	intermediary metabolism and respiration	-0.995992	2.0633	8.40637	0.00958686	0.0341467	1.99445	DOWN
Rv2558	Rv2558	Function unknown; thought to be involved in the persistence in the host.	Conserved protein	conserved hypotheticals	-0.997034	7.8059	87.3852	2.5855e-08	1.14193e-06	1.99589	DOWN
mce3F	Rv1971	Unknown, but thought involved in host cell invasion.	Mce-family protein Mce3F	virulence, detoxification, adaptation	-1.00041	3.63206	21.4568	0.000209137	0.00172473	2.00057	DOWN
Rv0081	Rv0081	Involved in transcriptional mechanism.	Probable transcriptional regulatory protein	regulatory proteins	-1.00874	4.94972	34.0916	1.59602e-05	0.000218013	2.01215	DOWN
sugI	Rv3331	Thought to be involved in transport of sugar across the membrane. Responsible for the translocation of the substrate across the membrane.	Probable sugar-transport integral membrane protein SugI	cell wall and cell processes	-1.01138	7.03978	112.055	3.85385e-09	2.22e-07	2.01584	DOWN
Rv0750	Rv0750	Function unknown	Conserved hypothetical protein	conserved hypotheticals	-1.01459	2.73728	10.5012	0.00455714	0.0193533	2.02033	DOWN
Rv3753c	Rv3753c	Function unknown	Conserved protein	conserved hypotheticals	-1.01474	7.46267	58.3562	4.82437e-07	1.27846e-05	2.02055	DOWN
Rv0888	Rv0888	Unknown	Probable exported protein	cell wall and cell processes	-1.01844	7.2077	58.7015	4.63e-07	1.23523e-05	2.02573	DOWN
Rv3655c	Rv3655c	Function unknown	Conserved hypothetical protein	conserved hypotheticals	-1.02181	4.07903	24.1862	0.000112175	0.00103938	2.03047	DOWN
mce3A	Rv1966	Unknown, but thought to be involved in host cell invasion.	Mce-family protein Mce3A	virulence, detoxification, adaptation	-1.02207	3.54838	22.0438	0.000182223	0.00154114	2.03084	DOWN
Rv3741c	Rv3741c	Function unknown; probably involved in cellular metabolism.	Possible oxidoreductase	intermediary metabolism and respiration	-1.02336	3.53026	25.4564	8.51641e-05	0.000848439	2.03264	DOWN
lpqH	Rv3763	Shown to inhibit gamma interferon regulated HLA-DR protein and mRNA expression in human macrophages	19 kDa lipoprotein antigen precursor LpqH	cell wall and cell processes	-1.02421	8.66974	78.8328	5.56891e-08	2.236e-06	2.03385	DOWN
Rv3612c	Rv3612c	Function unknown	Conserved hypothetical protein	conserved hypotheticals	-1.0255	8.06556	25.4529	9.25437e-05	0.000906062	2.03567	DOWN
Rv2517c	Rv2517c	Unknown	Unknown protein	conserved hypotheticals	-1.03411	5.15013	10.8598	0.00415903	0.0178919	2.04785	DOWN
Rv2459	Rv2459	Thought to be involved in a transport system across the membrane (perhaps drug transport): responsible for the translocation of the substrate across the membrane.	Probable conserved integral membrane transport protein	cell wall and cell processes	-1.03796	7.68754	57.7958	5.15918e-07	1.35813e-05	2.05332	DOWN
fadD7	Rv0119	Function unknown, but involved in lipid degradation.	Probable fatty-acid-CoA ligase FadD7 (fatty-acid-CoA synthetase) (fatty-acid-CoA synthase)	lipid metabolism	-1.03872	6.13408	52.7321	9.68914e-07	2.27735e-05	2.0544	DOWN
Rv1638A	Rv1638A	Function unknown	Conserved hypothetical protein	conserved hypotheticals	-1.04347	7.21718	97.0595	1.16716e-08	6.02527e-07	2.06117	DOWN
Rv3705c	Rv3705c	Function unknown	Conserved protein	conserved hypotheticals	-1.04865	6.3704	70.23	1.29581e-07	4.18767e-06	2.06859	DOWN
mprA	Rv0981	Regulator part of a two component regulatory system (MPRAB system)	Mycobacterial persistence regulator MRPA (two component response transcriptional regulatory protein)	regulatory proteins	-1.0547	7.25566	121.249	2.07876e-09	1.27124e-07	2.07729	DOWN
yrbE3B	Rv1965	Unknown	Conserved hypothetical integral membrane protein YrbE3B	virulence, detoxification, adaptation	-1.05829	3.46039	32.6313	2.07372e-05	0.000266765	2.08246	DOWN
Rv0274	Rv0274	Function unknown	Conserved protein	conserved hypotheticals	-1.05831	6.10546	33.8665	1.71615e-05	0.000231244	2.08249	DOWN
Rv0455c	Rv0455c	Function unknown	Conserved protein	conserved hypotheticals	-1.05917	7.59412	29.4202	4.17814e-05	0.000474517	2.08374	DOWN
espD	Rv3614c	Function unknown	ESX-1 secretion-associated protein EspD	cell wall and cell processes	-1.06203	10.404	53.1968	9.12741e-07	2.17254e-05	2.08787	DOWN
lprM	Rv1970	Unknown, but thought to be involved in host cell invasion.	Possible Mce-family lipoprotein LprM (Mce-family lipoprotein Mce3E)	cell wall and cell processes	-1.0695	3.49874	18.2038	0.000468036	0.00323555	2.0987	DOWN
Rv0095c	Rv0095c	Function unknown	Conserved hypothetical protein	insertion seqs and phages	-1.07354	2.84736	7.16387	0.0155116	0.0491303	2.10459	DOWN
Rv1155	Rv1155	May be involved in biosynthesis of pyridoxine (vitamin B6) and pyridoxal phosphate. Oxidize PNP and PMP into pyridoxal 5'-phosphate (PLP) [catalytic activity: pyridoxamine 5'-phosphate + H2O + O2 = pyridoxal 5'-phosphate + NH3 + H2O2]	Possible pyridoxamine 5'-phosphate oxidase (PNP/PMP oxidase) (pyridoxinephosphate oxidase) (PNPOX) (pyridoxine 5'-phosphate oxidase)	intermediary metabolism and respiration	-1.07777	6.13243	20.5865	0.000274874	0.00215933	2.11076	DOWN
Rv3230c	Rv3230c	Function unknown; probably involved in cellular metabolism.	Hypothetical oxidoreductase	intermediary metabolism and respiration	-1.08036	8.54357	163.388	1.91263e-10	1.65277e-08	2.11456	DOWN
oxcA	Rv0118c	Involved in catabolism of oxalic acid [catalytic activity: oxalyl-CoA = formyl-CoA + CO2].	Probable oxalyl-CoA decarboxylase OxcA	intermediary metabolism and respiration	-1.0804	6.43804	40.0655	5.88744e-06	9.51324e-05	2.11462	DOWN
vapB34	Rv1740	Unknown	Possible antitoxin VapB34	virulence, detoxification, adaptation	-1.08989	4.85159	12.7511	0.00227652	0.011354	2.12858	DOWN
Rv2337c	Rv2337c	Unknown	Hypothetical protein	conserved hypotheticals	-1.09349	6.83977	29.8479	3.85111e-05	0.000445005	2.13389	DOWN
PPE42	Rv2608	Function unknown	PPE family protein PPE42	PE/PPE	-1.0978	6.49347	67.4955	1.72492e-07	5.31517e-06	2.14028	DOWN
tgs4	Rv3088	May be involved in synthesis of triacylglycerol	Putative triacylglycerol synthase (diacylglycerol acyltransferase) Tgs4	lipid metabolism	-1.10352	6.66962	76.4752	6.96443e-08	2.53978e-06	2.14878	DOWN
vapC18	Rv2546	Unknown	Possible toxin VapC18	virulence, detoxification, adaptation	-1.10515	1.50693	7.58322	0.0131008	0.0431803	2.15121	DOWN
Rv0621	Rv0621	Unknown	Possible membrane protein	cell wall and cell processes	-1.11259	5.41041	49.0796	1.572e-06	3.17194e-05	2.16234	DOWN
PPE49	Rv3125c	Function unknown	PPE family protein PPE49	PE/PPE	-1.11348	3.511	14.4281	0.00132402	0.00747585	2.16367	DOWN
Rv2237A	Rv2237A	Unknown	Conserved protein	conserved hypotheticals	-1.11447	6.44469	13.5872	0.00176788	0.00938229	2.16515	DOWN
Rv3174	Rv3174	Function unknown; involved in cellular metabolism.	Probable short-chain dehydrogenase/reductase	intermediary metabolism and respiration	-1.13101	2.1465	8.65341	0.00874981	0.0318211	2.19013	DOWN
Rv1439c	Rv1439c	Unknown	Unknown protein	conserved hypotheticals	-1.1332	3.13901	13.4724	0.00175983	0.00936458	2.19345	DOWN
Rv2774c	Rv2774c	Unknown	Hypothetical protein	conserved hypotheticals	-1.13527	2.14759	7.82038	0.0119582	0.0402147	2.1966	DOWN
mce3D	Rv1969	Unknown, but thought to be involved in host cell invasion.	Mce-family protein Mce3D	virulence, detoxification, adaptation	-1.13895	2.78308	20.4111	0.000268786	0.00211569	2.20221	DOWN
ctpI	Rv0107c	Cation-transporting ATPase; possibly catalyzes the transport of a cation (possibly magnesium) with the hydrolyse of ATP [catalytic activity: ATP + H(2)O + cation(in) = ADP + phosphate + cation(out)].	Probable cation-transporter ATPase I CtpI	cell wall and cell processes	-1.14499	9.08785	135.675	8.53495e-10	5.84939e-08	2.21145	DOWN
Rv3572	Rv3572	Unknown	Unknown protein	conserved hypotheticals	-1.15786	5.62707	66.5372	1.91102e-07	5.71151e-06	2.23126	DOWN
Rv3114	Rv3114	Function unknown	Conserved hypothetical protein	conserved hypotheticals	-1.15844	1.72433	16.0753	0.000828189	0.00511983	2.23216	DOWN
Rv3633	Rv3633	Function unknown	Conserved protein	conserved hypotheticals	-1.16093	8.88519	73.8687	8.97766e-08	3.0501e-06	2.23602	DOWN
Rv3686c	Rv3686c	Function unknown	Conserved hypothetical protein	conserved hypotheticals	-1.16108	8.58211	72.1775	1.06273e-07	3.54989e-06	2.23626	DOWN
Rv2406c	Rv2406c	Function unknown	Conserved protein	conserved hypotheticals	-1.1621	7.71603	41.0506	5.76473e-06	9.39129e-05	2.23783	DOWN
Rv2557	Rv2557	Function unknown; thought to be involved in the persistence in the host.	Conserved protein	conserved hypotheticals	-1.17839	7.77026	60.1819	4.09764e-07	1.10803e-05	2.26325	DOWN
echA13	Rv1935c	Could possibly oxidize fatty acids using specific components [catalytic activity: (3S)-3-hydroxyacyl-CoA = trans-2(or 3)-enoyl-CoA + H(2)O].	Possible enoyl-CoA hydratase EchA13 (enoyl hydrase) (unsaturated acyl-CoA hydratase) (crotonase)	lipid metabolism	-1.1791	3.19526	29.31	3.87804e-05	0.000446818	2.26435	DOWN
adhD	Rv3086	Function unknown; generates an aldehyde (or perhaps a ketone) from an alcohol.	Probable zinc-type alcohol dehydrogenase AdhD (aldehyde reductase)	intermediary metabolism and respiration	-1.18366	7.52956	134.612	9.08703e-10	6.04951e-08	2.27152	DOWN
valT	Rvnt31	-	tRNA-Val (CAC)	stable RNAs	-1.1899	4.58962	15.0286	0.00116323	0.00671095	2.28137	DOWN
Rv0575c	Rv0575c	Function unknown; probably involved in cellular metabolism.	Possible oxidoreductase	intermediary metabolism and respiration	-1.19804	2.75664	15.7548	0.00090555	0.00551234	2.29427	DOWN
Rv2075c	Rv2075c	Unknown	Possible hypothetical exported or envelope protein	cell wall and cell processes	-1.20016	6.42362	78.4669	5.7635e-08	2.28106e-06	2.29766	DOWN
moaB1	Rv3110	Thought to be involved in molybdopterin biosynthesis. Catalyzes the dehydratation of 4A-hydroxytetrahydropterins [catalytic activity: (6R)-6-(L-erythro-1,2-dihydroxypropyl)-5,6,7,8-tetrahydro-4A-hydroxypterin = (6R)-6-(L-erythro-1,2- dihydroxypropyl)-7,8-dihydro-6H-pterin + H(2)O].	Probable pterin-4-alpha-carbinolamine dehydratase MoaB1 (PHS) (4-alpha- hydroxy-tetrahydropterin dehydratase) (pterin-4-a-carbinolamine dehydratase) (phenylalanine hydroxylase-stimulating protein) (PHS) (pterin carbinolamine dehydratase) (PCD)	intermediary metabolism and respiration	-1.20226	2.69749	24.4572	0.000105694	0.000993228	2.30099	DOWN
Rv2161c	Rv2161c	Unknown	Conserved protein	intermediary metabolism and respiration	-1.20807	10.185	95.9106	1.27815e-08	6.43119e-07	2.31029	DOWN
Rv2632c	Rv2632c	Function unknown	Conserved protein	conserved hypotheticals	-1.20884	7.03642	18.2787	0.000485749	0.0033348	2.31151	DOWN
rpsR2	Rv2055c	Involved in translation, amino-acyl tRNA binding	30S ribosomal protein S18 RpsR2	information pathways	-1.21218	4.5787	62.0526	3.13724e-07	8.84436e-06	2.31688	DOWN
PE17	Rv1646	Function unknown	PE family protein PE17	PE/PPE	-1.21283	7.83445	39.5741	7.23865e-06	0.000114636	2.31793	DOWN
B11	RVnc0004	Unknown	Putative small regulatory RNA	stable RNAs	-1.21381	6.36873	75.9045	7.35813e-08	2.635e-06	2.31949	DOWN
Rv0145	Rv0145	Possible methyltransferase	Possible S-adenosylmethionine-dependent methyltransferase	lipid metabolism	-1.22523	9.72076	90.9759	1.90867e-08	8.82207e-07	2.33793	DOWN
lipQ	Rv2485c	Function unknown; lipolytic enzyme involved in cellular metabolism.	Probable carboxylesterase LipQ	intermediary metabolism and respiration	-1.22682	7.05141	116.357	2.87176e-09	1.67871e-07	2.34051	DOWN
Rv2990c	Rv2990c	Unknown	Hypothetical protein	conserved hypotheticals	-1.23602	8.52967	62.3347	3.21497e-07	8.99967e-06	2.35549	DOWN
PE_PGRS55	Rv3511	Function unknown	PE-PGRS family protein PE_PGRS55	PE/PPE	-1.24173	5.45485	39.1937	6.76366e-06	0.000107974	2.36482	DOWN
yrbE1A	Rv0167	Unknown	Conserved integral membrane protein YrbE1A	virulence, detoxification, adaptation	-1.24425	9.66875	140.422	6.48583e-10	4.77429e-08	2.36895	DOWN
espC	Rv3615c	Function unknown	ESX-1 secretion-associated protein EspC	cell wall and cell processes	-1.2532	9.80134	90.3742	2.00683e-08	9.16913e-07	2.3837	DOWN
Rv0569	Rv0569	Function unknown	Conserved protein	conserved hypotheticals	-1.26082	5.8766	49.2153	1.54325e-06	3.14585e-05	2.39632	DOWN
moaA1	Rv3109	Involved in molybdenum cofactor biosynthesis; involved in the biosynthesis of molybdopterin precursor Z from guanosine.	Probable molybdenum cofactor biosynthesis protein A MoaA1	intermediary metabolism and respiration	-1.27256	3.46181	30.2175	3.25387e-05	0.000393135	2.4159	DOWN
Rv0574c	Rv0574c	Function unknown	Conserved hypothetical protein	conserved hypotheticals	-1.27438	4.30949	76.9187	6.67473e-08	2.49553e-06	2.41894	DOWN
Rv3618	Rv3618	Function unknown	Possible monooxygenase	intermediary metabolism and respiration	-1.27582	5.575	49.5089	1.483e-06	3.05442e-05	2.42136	DOWN
frdC	Rv1554	Involved in interconversion of fumarate and succinate (anaerobic respiration). This hydrophobic component may be required to anchor the catalytic components of the fumarate reductase complex to the cytoplasmic membrane.	Probable fumarate reductase [membrane anchor subunit] FrdC (fumarate dehydrogenase) (fumaric hydrogenase)	intermediary metabolism and respiration	-1.2766	2.52058	11.9303	0.00284493	0.0134947	2.42267	DOWN
Rv0281	Rv0281	Possible methyltransferase	Possible S-adenosylmethionine-dependent methyltransferase	lipid metabolism	-1.27861	8.53673	94.0742	1.48075e-08	7.17802e-07	2.42605	DOWN
Rv3752c	Rv3752c	Function unknown; probably involved in deamination of specific substrate.	Possible cytidine/deoxycytidylate deaminase	intermediary metabolism and respiration	-1.30218	6.93732	140.855	6.32773e-10	4.74579e-08	2.46601	DOWN
rpsN2	Rv2056c	Involved in translation	30S ribosomal protein S14 RpsN2	information pathways	-1.31283	3.94528	43.707	3.37233e-06	5.98437e-05	2.48429	DOWN
fadD5	Rv0166	Function unknown, but involved in lipid degradation.	Probable fatty-acid-CoA ligase FadD5 (fatty-acid-CoA synthetase) (fatty-acid-CoA synthase)	lipid metabolism	-1.33534	9.647	307.595	9.8707e-13	1.50908e-10	2.52335	DOWN
Rv1639c	Rv1639c	Function unknown	Conserved hypothetical membrane protein	cell wall and cell processes	-1.33549	9.69405	145.976	4.75249e-10	3.77823e-08	2.52361	DOWN
Rv0106	Rv0106	Function unknown	Conserved hypothetical protein	conserved hypotheticals	-1.3389	5.43531	86.3186	2.83515e-08	1.2118e-06	2.52959	DOWN
moaC1	Rv3111	Involved in the biosynthesis of molybdopterin.	Probable molybdenum cofactor biosynthesis protein C MoaC1	intermediary metabolism and respiration	-1.33947	2.5209	13.2674	0.00187296	0.00979644	2.53059	DOWN
vapB20	Rv2550c	Unknown	Possible antitoxin VapB20	virulence, detoxification, adaptation	-1.35647	4.12856	24.1833	0.000114855	0.00105196	2.56058	DOWN
Rv0697	Rv0697	Function unknown; probably involved in cellular metabolism.	Probable dehydrogenase	intermediary metabolism and respiration	-1.35899	5.79959	80.3905	4.81847e-08	1.97458e-06	2.56506	DOWN
frdD	Rv1555	Involved in interconversion of fumarate and succinate (anaerobic respiration). This hydrophobic component may be required to anchor the catalytic components of the fumarate reductase complex to the cytoplasmic membrane.	Probable fumarate reductase [membrane anchor subunit] FrdD (fumarate dehydrogenase) (fumaric hydrogenase)	intermediary metabolism and respiration	-1.3689	3.20648	13.1498	0.00194152	0.00999765	2.58273	DOWN
Rv3613c	Rv3613c	Unknown	Hypothetical protein	conserved hypotheticals	-1.36969	9.02703	32.4338	2.39029e-05	0.000301631	2.58415	DOWN
nagA	Rv3332	Involved in N-acetyl glucosamine utilization pathway [catalytic activity: N-acetyl-D-glucosamine 6-phosphate + H(2)O = D-glucosamine 6-phosphate + acetate].	Probable N-acetylglucosamine-6-phosphate deacetylase NagA (GlcNAc 6-P deacetylase)	cell wall and cell processes	-1.42411	6.5131	202.326	3.31572e-11	3.53961e-09	2.68349	DOWN
Rv3142c	Rv3142c	Unknown	Hypothetical protein	conserved hypotheticals	-1.43393	7.01665	58.9309	5.40733e-07	1.40484e-05	2.70181	DOWN
Rv1171	Rv1171	Unknown	Conserved hypothetical protein	conserved hypotheticals	-1.44572	7.3566	26.8644	6.91474e-05	0.000715783	2.72399	DOWN
rocA	Rv1187	Involved in the arginase pathway [catalytic activity: 1-pyrroline-5-carboxylate + NAD(+) + H(2)O = L-glutamate + NADH]	Probable pyrroline-5-carboxylate dehydrogenase RocA	intermediary metabolism and respiration	-1.45548	5.66484	67.2181	1.77664e-07	5.43241e-06	2.74248	DOWN
Rv3085	Rv3085	Function unknown; supposedly involved in cellular metabolism.	Probable short-chain type dehydrogenase/reductase	intermediary metabolism and respiration	-1.45634	6.57083	42.4725	4.65541e-06	7.84121e-05	2.74411	DOWN
Rv1813c	Rv1813c	Function unknown	Conserved hypothetical protein	conserved hypotheticals	-1.46175	5.58574	124.622	1.67463e-09	1.05661e-07	2.75442	DOWN
rpmB2	Rv2058c	Involved in ribosome activity	50S ribosomal protein L28 RpmB2	information pathways	-1.46236	3.2687	40.6262	5.391e-06	8.93746e-05	2.75559	DOWN
Rv2005c	Rv2005c	Unknown	Universal stress protein family protein	virulence, detoxification, adaptation	-1.47189	6.69254	130.134	1.18903e-09	7.74817e-08	2.77385	DOWN
Rv2624c	Rv2624c	Function unknown	Universal stress protein family protein	virulence, detoxification, adaptation	-1.50928	2.65106	14.7122	0.00121883	0.00697102	2.84668	DOWN
Rv3083	Rv3083	Function unknown; possible oxidoreductase involved in cellular metabolism.	Probable monooxygenase (hydroxylase)	intermediary metabolism and respiration	-1.52057	8.01055	119.915	2.26766e-09	1.36575e-07	2.86904	DOWN
moaD1	Rv3112	Involved in molybdenum cofactor biosynthesis.	Probable molybdenum cofactor biosynthesis protein D MoaD1 (molybdopterin converting factor small subunit) (molybdopterin [MPT] converting factor, subunit 1)	intermediary metabolism and respiration	-1.52143	1.90071	13.7359	0.00162548	0.00879084	2.87075	DOWN
devR	Rv3133c	Regulator part of the two component regulatory system DEVR/DEVS/dost. Controls HSPX|Rv2031|ACR expression.	Two component transcriptional regulatory protein DevR (probably LuxR/UhpA-family)	regulatory proteins	-1.55576	6.37327	187.877	6.10844e-11	5.92221e-09	2.93988	DOWN
espA	Rv3616c	Function unknown	ESX-1 secretion-associated protein A, EspA	cell wall and cell processes	-1.55758	11.3498	279.913	2.19468e-12	3.11566e-10	2.9436	DOWN
lipR	Rv3084	Function unknown; lipolytic enzyme involved in cellular metabolism.	Probable acetyl-hydrolase/esterase LipR	intermediary metabolism and respiration	-1.60266	6.70089	51.685	1.30729e-06	2.8089e-05	3.03703	DOWN
mcr11	RVnc0013	Unknown	Putative small regulatory RNA	stable RNAs	-1.61528	5.26268	24.5185	0.000112868	0.00104042	3.06371	DOWN
Rv3354	Rv3354	Function unknown	Conserved hypothetical protein	conserved hypotheticals	-1.62828	4.8095	54.8129	7.43814e-07	1.8251e-05	3.09145	DOWN
Rv0108c	Rv0108c	Unknown	Hypothetical protein	conserved hypotheticals	-1.64798	8.10254	33.8519	1.86013e-05	0.000244027	3.13393	DOWN
Rv0104	Rv0104	Function unknown	Conserved hypothetical protein	conserved hypotheticals	-1.6684	5.10058	135.927	8.40967e-10	5.84939e-08	3.17862	DOWN
Rv2633c	Rv2633c	Unknown	Hypothetical protein	conserved hypotheticals	-1.76596	7.63159	47.8276	2.1756e-06	4.18965e-05	3.40101	DOWN
PE_PGRS54	Rv3508	Function unknown	PE-PGRS family protein PE_PGRS54	PE/PPE	-1.77349	7.07439	24.4952	0.000117747	0.00107597	3.4188	DOWN
bfrB	Rv3841	Involved in iron storage; ferritin is an intracellular molecule that stores iron in a soluble, nontoxic, readily available form. The functional molecule, which is composed of 24 chains, is roughly spherical and contains a central cavity in which the polymeric ferric iron core is deposited.	Bacterioferritin BfrB	intermediary metabolism and respiration	-1.79131	10.6983	65.1409	2.70905e-07	7.97663e-06	3.46128	DOWN
frdB	Rv1553	Involved in interconversion of fumarate and succinate (anaerobic respiration) [catalytic activity: succinate + acceptor = fumarate + reduced acceptor].	Probable fumarate reductase [iron-sulfur subunit] FrdB (fumarate dehydrogenase) (fumaric hydrogenase)	intermediary metabolism and respiration	-1.95825	3.79119	30.732	3.039e-05	0.000368294	3.8859	DOWN
PPE3	Rv0280	Function unknown	PPE family protein PPE3	PE/PPE	-2.13454	8.87113	112.074	5.14511e-09	2.88054e-07	4.39098	DOWN
kmtR	Rv0827c	Represses transcription from the KMTR operator-promoter. Repression is alleviated by NI(II) or cobalt(II).	Metal sensor transcriptional regulator KmtR (ArsR-SmtB family)	regulatory proteins	-2.14875	3.69406	84.6733	3.27451e-08	1.3847e-06	4.43442	DOWN
Rv2028c	Rv2028c	Unknown	Universal stress protein family protein	virulence, detoxification, adaptation	-2.22317	3.21803	78.3026	5.85328e-08	2.28106e-06	4.66919	DOWN
trmU	Rv3024c	Involved in translation mechanisms [catalytic activity: S-adenosyl-L-methionine + tRNA = S-adenosyl-L-homocysteine + tRNA containing 5-methylaminomethyl-2-thiouridylate].	Probable tRNA (5-methylaminomethyl-2-thiouridylate)-methyltransferase TrmU	information pathways	-2.22649	6.18667	219.525	1.68515e-11	2e-09	4.67995	DOWN
frdA	Rv1552	Involved in interconversion of fumarate and succinate (anaerobic respiration) [catalytic activity: succinate + acceptor = fumarate + reduced acceptor].	Probable fumarate reductase [flavoprotein subunit] FrdA (fumarate dehydrogenase) (fumaric hydrogenase)	intermediary metabolism and respiration	-2.40911	4.97694	89.4244	2.3403e-08	1.04525e-06	5.31146	DOWN
Rv2628	Rv2628	Unknown	Hypothetical protein	conserved hypotheticals	-2.53214	3.45763	153.995	3.08939e-10	2.61284e-08	5.78427	DOWN
Rv0079	Rv0079	Unknown	Unknown protein	conserved hypotheticals	-2.5954	7.4852	350.655	3.23146e-13	5.83866e-11	6.04359	DOWN
Rv2625c	Rv2625c	Unknown	Probable conserved transmembrane alanine and leucine rich protein	cell wall and cell processes	-2.69624	3.65774	93.8514	1.50767e-08	7.22e-07	6.48112	DOWN
PPE60	Rv3478	Function unknown	PE family protein PPE60	PE/PPE	-2.97219	10.4404	429.426	5.67113e-14	1.40892e-11	7.84724	DOWN
ctpF	Rv1997	Metal cation-transporting ATPase; possibly catalyzes the transport of an undetermined metal cation with the hydrolysis of ATP [catalytic activity: ATP + H(2)O + undetermined metal cation(in) = ADP + phosphate + undetermined metal cation(out)].	Probable metal cation transporter P-type ATPase A CtpF	cell wall and cell processes	-2.99491	5.64025	636.422	1.86502e-15	9.26682e-13	7.9718	DOWN
Rv1996	Rv1996	Function unknown	Universal stress protein family protein	virulence, detoxification, adaptation	-3.20337	7.13101	506.95	1.34999e-14	4.12784e-12	9.21107	DOWN
Rv3126c	Rv3126c	Unknown	Hypothetical protein	conserved hypotheticals	-3.25253	0.666214	43.4197	1.24186e-05	0.000178855	9.53039	DOWN
Rv1735c	Rv1735c	Function unknown	Hypothetical membrane protein	cell wall and cell processes	-3.31109	2.0171	67.8897	1.6543e-07	5.17782e-06	9.92515	DOWN
Rv0080	Rv0080	Function unknown	Conserved hypothetical protein	conserved hypotheticals	-3.32128	5.27856	360.714	2.53702e-13	5.04233e-11	9.9955	DOWN
Rv3134c	Rv3134c	Function unknown. Could play a role in the adaptation to hypoxia, participating in the phosphorelay in the two component regulatory system DEVR|Rv3133c/DEVS|Rv3132c.	Universal stress protein family protein	virulence, detoxification, adaptation	-3.34589	7.39672	794.044	2.68814e-16	2.67133e-13	10.1675	DOWN
fdxA	Rv2007c	Involved in electron transfer.	Ferredoxin FdxA	intermediary metabolism and respiration	-3.41124	5.77167	530.122	9.15942e-15	3.30988e-12	10.6386	DOWN
MTS1338	RVnc0036	Unknown	Putative small regulatory RNA	stable RNAs	-3.49746	7.67272	241.82	1.17323e-11	1.41321e-09	11.2938	DOWN
pfkB	Rv2029c	Involved in glycolysis: converts sugar-1-P to sugar-1,6-P [catalytic activity: ATP + D-fructose 6-phosphate = ADP + D-fructose 1,6-bisphosphate].	6-phosphofructokinase PfkB (phosphohexokinase) (phosphofructokinase)	intermediary metabolism and respiration	-3.59526	4.15478	263.933	3.60376e-12	4.77498e-10	12.086	DOWN
narX	Rv1736c	Involved in nitrate reduction, and in the persistence in the host [catalytic activity: nitrite + acceptor = nitrate + reduced acceptor]	Probable nitrate reductase NarX	intermediary metabolism and respiration	-3.65577	5.75105	566.011	5.18249e-15	2.28893e-12	12.6037	DOWN
TB31.7	Rv2623	Function unknown	Universal stress protein family protein TB31.7	virulence, detoxification, adaptation	-3.68854	5.79731	320.915	6.88309e-13	1.18958e-10	12.8932	DOWN
pks4	Rv1181	Potentially involved in some intermediate steps for the synthesis of a polyketide molecule which may be involved in secondary metabolism.	Probable polyketide beta-ketoacyl synthase Pks4	lipid metabolism	-3.76061	9.10627	1359.58	2.3443e-18	4.6593e-15	13.5536	DOWN
Rv2614A	Rv2614A	Unknown	Conserved hypothetical protein	conserved hypotheticals	-3.77034	-0.112257	9.05767	0.00941702	0.033602	13.6453	DOWN
Rv3131	Rv3131	Function unknown	Conserved protein	conserved hypotheticals	-3.78046	8.11254	76.7658	1.1e-07	3.64443e-06	13.7414	DOWN
Rv3127	Rv3127	Function unknown	Conserved protein	conserved hypotheticals	-3.90999	7.88319	272.151	4.45737e-12	5.7155e-10	15.0322	DOWN
tgs1	Rv3130c	Involved in synthesis of triacylglycerol	Triacylglycerol synthase (diacylglycerol acyltransferase) Tgs1	lipid metabolism	-4.18939	8.67133	145.888	9.13133e-10	6.04951e-08	18.2445	DOWN
mmpL10	Rv1183	Unknown. Thought to be involved in fatty acid transport.	Probable conserved transmembrane transport protein MmpL10	cell wall and cell processes	-4.21403	8.7229	804.153	2.40563e-16	2.67133e-13	18.5587	DOWN
narK2	Rv1737c	Involved in excretion of nitrite, produced by the dissimilatory reduction of nitrate, across the membrane. Responsible for the translocation of the substrate across the membrane.	Possible nitrate/nitrite transporter NarK2	cell wall and cell processes	-4.25112	6.05097	374.305	2.1709e-13	4.54176e-11	19.0421	DOWN
papA3	Rv1182	Function unknown; thought to be involved in lipid metabolism.	Probable conserved polyketide synthase associated protein PapA3	lipid metabolism	-4.35832	7.92778	1790.4	2.04197e-19	8.11685e-16	20.5109	DOWN
Rv2627c	Rv2627c	Function unknown	Conserved protein	conserved hypotheticals	-4.4826	5.8775	729.366	5.662e-16	3.80453e-13	22.3561	DOWN
Rv1733c	Rv1733c	Unknown	Probable conserved transmembrane protein	cell wall and cell processes	-4.58611	4.60706	465.781	2.81122e-14	7.44974e-12	24.0191	DOWN
acg	Rv2032	Unknown. May have a role for bacteria within the host environment.	Conserved protein Acg	conserved hypotheticals	-4.76494	5.39306	523.953	1.01393e-14	3.35863e-12	27.1889	DOWN
hrp1	Rv2626c	Function unknown	Hypoxic response protein 1 Hrp1	conserved hypotheticals	-4.77706	4.20433	287.202	1.76582e-12	2.59968e-10	27.4182	DOWN
hspX	Rv2031c	Stress protein induced by anoxia. Has a proposed role in maintenance of long-term viability during latent, asymptomatic infections, and a proposed role in replication during initial infection. Regulated by the two component regulatory system DEVR|Rv3133c/DEVS|Rv3132c, in response to a hypoxic signal.	Heat shock protein HspX (alpha-crystallin homolog) (14 kDa antigen) (HSP16.3)	virulence, detoxification, adaptation	-4.8064	7.15411	204.532	4.5668e-11	4.63375e-09	27.9814	DOWN
Rv1738	Rv1738	Function unknown	Conserved protein	conserved hypotheticals	-5.36771	8.43957	574.156	8.67852e-15	3.30988e-12	41.2897	DOWN
Rv2030c	Rv2030c	Unknown	Conserved protein	conserved hypotheticals	-5.75354	7.01419	404.889	1.64732e-13	3.85183e-11	53.9495	DOWN
iscS	Rv3025c	Catalyzes the removal of elemental sulfur from cysteine to produce alanine.	Cysteine desulfurase IscS (NIFS protein homolog) (nitrogenase metalloclusters biosynthesis protein NIFS)	intermediary metabolism and respiration	-6.91418	9.89227	376.792	2.92141e-12	4.00435e-10	120.608	DOWN

## Sheet: Genes complemented in iscS-comp
	Genes showing partial to full complementation in iscS-comp							log FC: Mtb vs iscS-comp
Gene	logFC	FDR
nrp	0.548895	0.000423952
rpfE	0.52956	0.118881
PPE41	-0.273673	0.32271
ppsB	-0.45149	0.00172517
ppsA	-0.247837	0.0137654
Rv2437	-0.0691936	0.933028
Rv3427c	-0.15079	0.762549
PE25	0.023129	0.968104
ppsC	-0.223459	0.0486371
Rv2275	0.398069	0.241773
fadD26	0.218053	0.0831497
mas	-0.0458013	0.719618
purU	0.533152	0.0142863
cyp121	-0.105934	0.667419
bkdC	0.508242	0.00174281
nrdI	0.268433	0.172147
Rv3863	-0.222511	0.0583155
mazF8	0.573131	0.396686
pflA	0.375454	0.0290504
PE_PGRS20	-0.055151	0.924353
Rv0057	0.228897	0.204262
Rv0488	0.394762	0.344787
vapC25	-0.0418675	0.896903
alkB	0.527559	0.00824606
Rv0196	0.314998	0.395207
ppsD	-0.384393	0.000388018
nrdE	-0.0569222	0.605092
mbtI	0.397021	0.290991
Rv2704	-0.325445	0.0562629
Rv2512a	0.0544947	0.969248
Rv0666	0.215958	0.728086
ctpB	0.545919	0.000226341
PPE57	-0.513462	0.303827
glgB	0.485165	0.00228546
esxU	0.290107	0.524544
Rv2273	0.40384	0.238434
ppsE	-0.582033	0.00204482
PPE62	0.497651	0.0554034
lppR	0.0695386	0.831863
Rv1584c	-0.465215	0.393762
Rv0963c	-0.422293	0.538606
Rv1138c	0.266435	0.3045
Rv2041c	0.0285724	0.930479
Rv0420c	-0.493625	0.046001
sigA	0.145592	0.211887
Rv0191	-0.532583	0.000557956
Rv3767c	0.168857	0.119717
Rv2248	-0.386407	0.00136356
Rv2620c	-0.469194	0.19312
rpsM	0.473697	0.0020015
mec	0.0488103	0.838759
Rv2707	0.469684	0.00279753
lppU	0.136013	0.325762
fxsA	-0.416165	0.0415188
Rv1751	0.157989	0.187557
Rv2272	0.443931	0.0106927
Rv0725c	-0.101151	0.785422
Rv2166c	0.457645	0.000495005
thrC	-0.0176796	0.935106
Rv3403c	-0.115942	0.470769
Rv0028	0.279399	0.380266
Rv1056	-0.307375	0.166409
thrB	-0.142739	0.429321
Rv2513	-0.186357	0.386259
fadA5	0.0750406	0.745348
Rv1719	-0.167667	0.547267
dnaA	-0.547271	2.06941e-05
php	0.341315	0.209449
fbpD	0.511767	9.85598e-06
Rv1393c	-0.287963	0.0776662
Rv0571c	-0.487157	0.00301148
Rv0622	0.398831	0.255501
cyp125	0.302066	0.0908894
yrbE1B	-0.117596	0.393762
Rv1145	-0.411745	0.177086
Rv3729	-0.112252	0.613445
kstR	-0.268736	0.150079
mce1A	-0.112178	0.290604
Rv2980	0.505368	0.0468858
vapC26	-0.45011	0.00906645
Rv0314c	-0.438489	0.0019696
Rv1907c	-0.263507	0.165257
Rv3632	0.146223	0.669303
Rv1460	0.171397	0.539103
Rv0992c	-0.466631	0.0758019
Rv0807	-0.558235	0.035724
uspC	-0.444768	0.282793
vapB48	-0.0393786	0.918701
fadE27	0.285944	0.280313
Rv1989c	0.186815	0.491872
Rv3740c	-0.165839	0.390758
parE1	-0.337474	0.23791
Rv1972	-0.0668686	0.910055
vapB40	0.15756	0.387143
hbhA	-0.2037	0.127933
cyp144	0.017485	0.976386
Rv0025	-0.348159	0.210419
fucA	-0.364854	0.474306
ribA1	-0.258585	0.570169
prpD	-0.358021	0.0227476
PPE6	0.382948	0.153845
pks3	-0.160713	0.18228
kshA	-0.248486	0.0930911
whiB1	-0.0484805	0.852297
rpmG1	0.258516	0.432108
gmhA	-0.0566508	0.887225
aspT	-0.227434	0.550602
Rv0852	0.478797	0.0279169
fadD34	-0.389855	0.222673
Rv0039c	0.191603	0.248499
Rv3658c	0.0275416	0.91355
Rv0500A	0.337068	0.204716
Rv1939	0.00649052	0.993777
PE_PGRS53	-0.0132341	0.977399
rpfB	-0.428253	0.0183421
Rv1986	0.0991927	0.769221
Rv0276	0.478551	0.0001612
Rv0325	0.157269	0.841926
echA16	-0.356922	0.23791
fadD13	-0.334752	0.0346835
Rv0142	-0.336596	0.045389
murE	-0.312153	0.17152
Rv0953c	0.189649	0.55548
Rv2293c	-0.18355	0.562427
Rv2730	-0.266546	0.492057
trcR	0.0223929	0.948061
Rv0997a	-0.400468	0.0520944
Rv3058c	-0.390014	0.000539141
Rv0966c	0.0517486	0.880574
Rv0246	-0.499865	0.0552891
Rv1152	-0.416225	0.0939563
add	0.263932	0.0701441
Rv1707	-0.326307	0.00612761
Rv2265	0.341601	0.362911
lpqG	0.244498	0.155604
Rv3087	0.105151	0.707632
PE_PGRS39	-0.366419	0.0502953
Rv3405c	-0.146041	0.578505
mce1C	-0.491456	0.00135098
Rv2695	0.408761	0.148603
Rv3531c	-0.543493	0.048588
lppT	-0.270876	0.314117
Rv2731	0.180675	0.267605
Rv0047c	0.114876	0.449607
PE_PGRS4	-0.200207	0.615742
PE_PGRS14	0.393437	0.171847
esxO	0.336389	0.010369
yrbE3A	-0.18479	0.557015
Rv0268c	-0.232244	0.414258
fadE17	0.0694991	0.921785
usfY	0.120515	0.784747
PPE52	-0.16914	0.394891
ephB	-0.377651	0.195305
Rv3733c	0.0546442	0.813899
rsfA	0.124132	0.602746
Rv0034	0.390246	0.353098
Rv3742c	-0.472728	0.267605
Rv2302	0.577657	0.000906242
vapB12	0.13266	0.810943
Rv1154c	-0.243173	0.396359
Rv0634A	-0.117507	0.722301
Rv3831	0.219516	0.476103
bioF2	0.371529	0.0497682
PE31	0.424174	4.81902e-05
Rv3656c	0.237278	0.656587
lpqD	0.470804	0.00288418
Rv1936	0.0916854	0.768651
Rv3760	0.0787686	0.831453
Rv1904	-0.546025	0.000321729
adhE1	-0.27498	0.314117
vapC12	0.266662	0.538602
Rv1556	0.0039778	0.995085
Rv2159c	0.142888	0.674628
Rv2390c	-0.33597	0.371927
Rv2558	0.432328	0.00337765
Rv0374c	-0.126084	0.8783
Rv3753c	-0.220188	0.222673
Rv0750	-0.542342	0.367165
Rv3655c	-0.497847	0.170582
mce3A	-0.326794	0.39677
Rv2459	-0.550898	0.00571539
fadD7	0.175204	0.396896
Rv1638A	-0.368042	0.0195106
Rv0455c	-0.51534	0.0523666
Rv2337c	0.0680573	0.831043
PPE42	-0.525285	0.0104911
tgs4	0.0886623	0.647996
Rv0621	-0.142981	0.578781
Rv1439c	0.419577	0.39302
Rv3686c	-0.458098	0.0126078
Rv2557	0.316476	0.106563
echA13	-0.558332	0.164933
Rv2075c	-0.555429	0.00681873
PE17	-0.354973	0.167576
lipQ	-0.298116	0.0686672
PE_PGRS55	-0.2489	0.435806
Rv0574c	-0.342478	0.147459
rpsN2	-0.429173	0.186865
Rv0106	-0.211288	0.318598
moaC1	-0.346078	0.611365
Rv3613c	-0.34629	0.273365
rpmB2	0.021002	0.968874
moaD1	-0.276511	0.722301
espA	0.442406	0.000486506
Rv0108c	-0.285825	0.442262
Rv2633c	0.575985	0.0718333
iscS	0.209144	0.475395
whiB6	-1.36717	0.00185922
Rv1043c	-1.61152	5.04876e-07
PPE54	-0.593487	0.0667004
Rv3050c	-0.712728	8.33979e-05
Rv1702c	-0.705569	0.152137
papA5	-0.84229	0.000137928
mcr10	-1.08248	0.155605
drrB	-0.735794	4.37671e-06
PPE58	-0.731053	0.0270971
Rv2040c	-0.790783	0.00298126
Rv1582c	-1.58474	8.69354e-06
pks1	-0.836612	4.88849e-05
Rv2972c	-0.838826	0.116317
drrA	-0.824869	1.26512e-05
Rv2038c	-1.01007	0.00127387
cysT	-0.81453	0.00644422
Rv1417	-1.18499	1.31964e-05
ino1	0.976486	0.000858331
Rv0825c	1.31083	5.2325e-07
Rv0068	1.12412	0.000769614
Rv3076	0.919947	0.000644382
Rv1990c	0.836923	0.00694818
Rv0193c	0.717851	0.00148966
Rv3046c	0.619219	0.0164009
Rv3675	1.23648	5.29739e-08
Rv2073c	0.904724	0.00155938
mpg	0.922582	0.00196365
Rv3169	1.41547	1.39141e-06
Rv0157A	0.844175	0.000380138
Rv0312	1.09134	1.14817e-09
Rv3472	0.844316	0.00425415
Rv2021c	0.74035	0.000748159
Rv1535	1.03885	2.00015e-06
Rv1754c	1.66063	2.57124e-10
tgs2	0.884953	2.98956e-06
ctpD	1.22647	4.70554e-07
lprJ	0.926886	2.9557e-06
Rv3168	1.77864	1.75912e-07
Rv0076c	1.87537	3.12733e-05
Rv0888	1.06656	4.50052e-06
lpqH	1.10425	3.19471e-07
espD	0.783421	0.00019232
Rv3633	0.935318	1.37686e-05
Rv2632c	1.03782	0.00684532
espC	0.880168	1.988e-05
Rv3354	1.81901	1.01023e-06
Rv0614	0.96951	0.0712155
serX	-0.618455	0.0681397
Rv3530c	-0.623033	0.0593692
relF	-0.701531	0.111887
Rv3113	-0.662482	0.206262
Rv3654c	-0.737925	0.127385
vapB26	-0.622982	0.0571718
parD1	-0.640546	0.0527558
mce3B	-1.07661	0.0611556
Rv1188	-0.828729	0.0697058
fdxD	-0.635265	0.118742
parD2	-0.881397	0.0867885
Rv2489c	-0.7565	0.279598
Rv3741c	-0.720307	0.0572329
Rv2517c	-0.809903	0.122859
yrbE3B	-0.63314	0.0584821
lprM	-0.835238	0.0797894
vapB34	-0.93813	0.0703514
vapC18	-0.658213	0.438262
PPE49	-0.85463	0.125499
Rv3174	-0.605153	0.442625
valT	-0.745315	0.155605
moaB1	-0.598346	0.18732
frdC	-1.72165	0.0516017
frdD	-0.613367	0.386793
mcr11	-0.771781	0.131692
kmtR	-0.589349	0.105345
Rv2614A	-3.77034	0.288688

## Sheet: Overlap analysis sheet
Comparison	Samples	Total genes analysed	common_union_set_analysed_in_both_conditions	Total DEGs	DEGs_part_of_common_union_set					iscS KO			P value			Reference source
										DEG	Not DEG
iscSKO vs whiB1 KD	iscSKO	3975	2896	547	400			whiB1 KD	DEG	199	1342		0.1	Not significant		This study (GEO db)
	whiB1KD	2899		1544	1541				Not DEG	201	1154
Comparison	Samples	Total genes analysed	common_union_set_analysed_in_both_conditions	Total DEGs	DEGs_part_of_common_union_set					iscS KO
										DEG	Not DEG
iscSKO vs sufRKO	iscSKO	3975	3766	547	522			sufR KO	DEG	47	191		0.009	Significant		Mycobacterium tuberculosis SufR responds to nitric oxide via its 4Fe-4S cluster and regulates Fe-S cluster biogenesis for persistence in mice
	sufR KO	3926		272	238				Not DEG	475	3053					10.1016/j.redox.2021.102062
Comparison	Samples	Total genes analysed	common_union_set_analysed_in_both_conditions	Total DEGs	DEGs_part_of_common_union_set					iscS KO
										DEG	Not DEG
iscSKO vs H2O2	iscSKO	3975	3975	547	547			H2O2	DEG	43	176		0.01	Significant		The response of Mycobacterium tuberculosis to reactive oxygen and nitrogen species
	H2O2	Unknown		223	219				Not DEG	504	3252					https://doi.org/10.3389/fmicb.2011.00105
Comparison	Samples	Total genes analysed	common_union_set_analysed_in_both_conditions	Total DEGs	DEGs_part_of_common_union_set					iscS KO
										DEG	Not DEG
iscSKO vs Hypoxia	iscSKO	3975	3975	547	547			Hypoxia	DEG	35	12		2*10^-16	Significant		The Enduring Hypoxic Response of Mycobacterium tuberculosis
	Hypoxia	Unknown		49	47				Not DEG	512	3416					https://doi.org/10.1371/journal.pone.0001502
Comparison	Samples	Total genes analysed	common_union_set_analysed_in_both_conditions	Total DEGs	DEGs_part_of_common_union_set					iscS KO
										DEG	Not DEG
iscSKO vs Fe Starvation	iscSKO	3975	3975	547	547			Fe Starvation	DEG	10	101		0.2	Not significant		The Capacity of Mycobacterium tuberculosis To Survive Iron Starvation Might Enable It To Persist in Iron-Deprived Microenvironments of Human Granulomas
	Fe Starvation	Unknown		118	111				Not DEG	537	3327					https://doi.org/10.1128/mBio.01092-17
Comparison	Samples	Total genes analysed	common_union_set_analysed_in_both_conditions	Total DEGs	DEGs_part_of_common_union_set					iscS KO
										DEG	Not DEG
iscSKO vs whiB3	iscSKO	3975	3975	547	400			whiB3	DEG	57	223		0.002	Significant		Mycobacterium tuberculosis arrests host cycle at the G1/S transition to establish long term infection
	whiB3	Unknown		316	280				Not DEG	490	3205					https://doi.org/10.1371/journal.ppat.1006389
Comparison	Samples	Total genes analysed	common_union_set_analysed_in_both_conditions	Total DEGs	DEGs_part_of_common_union_set					iscS KO
										DEG	Not DEG
iscSKO vs whiB6 KO	iscSKO	3975	NUMBER OF ORTHOLOGS FOUND = 2973	547	372			whiB6 KO	DEG	25	119		0.09	Not significant		WhiB6 regulation of ESX-1 gene expression is controlled by a negative feedback loop in Mycobacterium marinum
	whiB6	5045		316	144				Not DEG	347	2482					https://doi.org/10.1073/pnas.1710167114
