# Supplementary material for: Cysteine desulfurase (IscS)–mediated fine-tuning of bioenergetics and SUF expression prevents Mycobacterium tuberculosis hypervirulence
Source: Sci Adv. 2023 Dec 13;9(50):eadh2858. doi: 10.1126/sciadv.adh2858 (PMC10848736; doi:10.1126/sciadv.adh2858)
Supplement: Supplementary file 2 — Tables S1 to S4 [file sciadv.adh2858_tables_s1_to_s4.zip › adh2858_Table_S3.xlsx]

## Sheet: Sheet1
Metabolites	Q1/Q3 (parent/product)
Arginine	175.0/70.0
Glutamine	147.0/130.0
Glutamate	148.13/84.1
Valine	118.0/72.0
Lysine	147.0/84.0
Proline	116.0/70/0
Histidine	156.0/110.0
Alanine	90.0/44.0
Serine	106.0/60.0
Aspartate	134.0/74.0
Asparagine	133.0/74.0
Threonine	120.0/57.0
Leucine+Isoleucine	132.0/86.0
Tryptophan	205.0/188.0
Phenylalanine	166.0/103.0
Tyrosine	182.0/136.0
Methionine	150.1/104.1
Cystathionine	223.0/134.0
SAM	399.0/250.0
SAH	385.0/136.0
Mycothiol oxidised (MSSM)	971.3/791.0
Mycothiol (MSH)	487.5/323.2
Biotin	245.15/227.1
G6P	259.02/97.0
R5P	229.01/97.0
S7P	289.03/97.0
Trehalose	341.3/179.3
F16BP	339.0/97.0
PEP	167.0/79.0
GDP-Man	604.0/424.0
UDP-Glc	565.0/323.0
6PG	275.02/97.0
UDP Glc-Nac	605.8/384.8
Methylglyoxal	283.0/91.2
Lactate	196.0/91.2
Pyruvate	299.0/181.0
Oxaloacetate	448.0/325.0
Citrate	508./91.2
Alpha-KG	462.0/91.2
Fumarate	327.0/204.0
Succinate	329.0/206.0
Malate	345.0/91.2
