# Supplementary material for: Cysteine desulfurase (IscS)–mediated fine-tuning of bioenergetics and SUF expression prevents Mycobacterium tuberculosis hypervirulence
Source: Sci Adv. 2023 Dec 13;9(50):eadh2858. doi: 10.1126/sciadv.adh2858 (PMC10848736; doi:10.1126/sciadv.adh2858)
Supplement: Supplementary file 2 — Tables S1 to S4 [file sciadv.adh2858_tables_s1_to_s4.zip › adh2858_Table_S4.xlsx]

## Sheet: Primer List
List of Primers used
No.	NAME	Sequence (5'->3')
1	mtb_16s rRNA_RT_FP	GCCGTAAACGGTGGGTACTA
2	mtb_16s rRNA_RT_RP	TGCATGTCAAACCCAGGTAA
3	mtb_iscS_RT_FP	GACGGACTCGAGGAAAACAG
4	mtb_iscS_RT_RP	AAAGTGAAGTGCGCGTTACC
5	mtb_sufS_RT_FP	GTGGAAACCCGTTGGCGTAT
6	mtb_sufS_RT_RP	TTGGACGCGGTCAGGAACTC
7	mtb_sufB_RT_FP	GCGACATCTCCGCGAAGAAG
8	mtb_sufB_RT_RP	AATCGATGCCATCGAGGTTGG
9	mtb_sufC_RT_FP	CGACGAGATCTGGCGGTTC
10	mtb_sufC_RT_RP	ACGGTCTGGGTGTATACG
11	mtb_hspX_RT_FP	CCTTCGACACCCGGTTGATG
12	mtb_hspX_RT_RP	CGCGGACCATAATGTCGACG
13	mtb_devS_RT_FP	AGGCAACCCTACGCGCTATC
14	mtb_devS_RT_RP	CCTCGTCGATGCCTTCATAG
15	mtb_devR_RT_FP	AGCTTGACGTCGTAGGTGAG
16	mtb_devR_RT_RP	AGTTCAATGCCGTTGCCATC
17	mtb_fdxA_RT_FP	CCCGAATGCTCTACATCAAC
18	mtb_fdxA_RT_RP	TGGTGTTGATCGTCGGGTAG
19	mtb_narK2_RT_FP	CATCCCGTTCGCCAACAACTG
20	mtb_narK2_RT_RP	AGGCCGAACCACCGTACAAAC
21	Rv1464 cDNA amplification_FP	ATGCGAATTCATGACGGCCTCGGTGAACTC
22	Rv1464 cDNA amplification_RP	GCGCAGTGGTGCCCGAC
23	Rv3025c cDNA amplification_FP	ATGGCCTACCTGGATCACGCTGC
24	Rv3025c cDNA amplification_RP	AAAGTGAAGTGCGCGTTACC
25	mtb_16s rRNA cDNA amplification_FP	AGTTTGATCCTGGCTCAG
26	mtb_16s rRNA cDNA amplification_RP	AGGCCCGGGAACGTATTCAC
27	Rv1464 specific cDNA synthesis	GCGCAGTGGTGCCCGAC
28	Rv3025c specific cDNA synthesis	AAAGTGAAGTGCGCGTTACC
29	mtb 16s rRNA specific cDNA synthesis	AGGCCCGGGAACGTATTCAC
30	Rv1466_CRSPRiOligo_1	GGGA CCGCATGATGCGCTTGAGGA
31	Rv1466_CRSPRiOligo_2	AAAC TCCTCAAGCGCATCATGCGG
32	Rv1466_CRSPRiOligo_3	GGGA GGCGTGATGCTCCAGCTCGG
33	Rv1466_CRSPRiOligo_4	AAACCCGAGCTGGAGCATCACGCC
